# Supplementary material for: Reprogramming LCLs to iPSCs Results in Recovery of Donor-Specific Gene Expression Signature
Source: PLoS Genet. 2015 May 7;11(5):e1005216. doi: 10.1371/journal.pgen.1005216 (PMC4423863; doi:10.1371/journal.pgen.1005216)
Supplement: S1 Table — Columns 1:34: processed expression levels (see methods) for each sample, 35: p-value from test for differential expression between LCLs and iPSCs (limma) 36: FDR-adjusted p-value for differential expression between LCLs and iPSCs (limma). 37: FDR- adjusted F-test p-values from test for donor effect in iPSCs. 38: FDR- adjusted F-test p-values from test for donor effect in LCLs. (TXT) [file pgen.1005216.s012.txt]

	X1.1.LCL	X1.1.iPSC	X2.1.LCL	X2.1.iPSC	X3.1.LCL	X4.1.iPSC	X4.1.LCL	X3.1.iPSC	X6.1.LCL	X6.1.iPSC	X1.2.LCL	X1.2.iPSC	X2.2.LCL	X2.2.iPSC.	X3.2.LCL	X3.2.iPSC	X4.2.LCL	X4.2.iPSC	X5.2.LCL	X5.2.iPSC	X6.2.LCL	X6.2.iPSC	X1.3.LCL	X1.3.iPSC	X2.3.LCL	X2.3.iPSC	X3.3.LCL	X3.3.iPSC	X4.3.LCL	X4.3.iPSC	X5.3.LCL	X5.3.iPSC	X6.3.LCL	X6.3.iPSC	P.Value	adj.P.Val	adjust_stems	adjust_lcls
ENSG00000121410	6.75500776	6.603476758	6.772189464	6.550851031	6.604252927	6.6208708	6.780397931	6.696123626	6.636042687	6.554319886	6.537981612	6.569151606	6.579860128	6.670967768	6.542153736	6.60739094	6.786681433	6.628967098	6.755863289	6.602857066	6.638823043	6.677291202	6.627234143	6.62861717	6.67500238	6.631860729	6.777567663	6.580379706	6.731456466	6.568453344	6.596289061	6.634645869	6.627745201	6.613346805	0.020966007	0.02930884	0.991444461	0.817313498
ENSG00000148584	6.532452407	6.64820226	6.5141829	6.575019198	6.56531508	6.489580308	6.498706746	6.497316552	6.514248351	6.480974452	6.481851375	6.528237076	6.574445663	6.51749765	6.660806025	6.528259499	6.614322568	6.498811374	6.455483842	6.52645926	6.456511099	6.533908362	6.543599857	6.477395652	6.577724583	6.498423363	6.531986167	6.404873651	6.534975366	6.523403461	6.507684487	6.469967111	6.519431022	6.532467488	0.272326533	0.311714075	0.754757521	0.624339555
ENSG00000166535	6.615137129	6.580415296	6.553069539	6.556481136	6.350966021	6.558496309	6.495398209	6.628134075	6.377679954	6.559993542	6.657859184	6.675615871	6.514438483	6.521940586	6.534992745	6.595480343	6.471910687	6.445928805	6.434171371	6.573665833	6.438927178	6.472053516	6.408286681	6.626541433	6.469728762	6.522888571	6.515810283	6.666182972	6.465969717	6.530148929	6.457155614	6.571982162	6.510635118	6.611950733	0.001596124	0.00256448	0.168985325	0.820556155
ENSG00000184389	6.515697213	6.393816488	6.541694892	6.584563783	6.433299284	6.424133464	6.480806161	6.441356789	6.530254156	6.579721031	6.584417253	6.446401369	6.566310998	6.437961592	6.469302495	6.404596612	6.556285447	6.503159062	6.550599251	6.542058883	6.499031079	6.619751724	6.515161326	6.527690177	6.420945565	6.450187973	6.562946958	6.453641126	6.557625805	6.461667309	6.576454395	6.581791378	6.514480081	6.480262911	0.141211804	0.170633253	0.273324615	0.883979945
ENSG00000128274	7.560481512	6.856006785	7.167760577	6.960922228	7.113783379	7.319225713	7.393133594	7.124496325	7.037444706	6.799819691	6.821580228	7.102004856	7.598810627	7.134985352	7.151976669	6.936472878	6.698897525	6.785987375	7.677600945	7.136442637	6.903845945	6.885660094	7.004497588	6.797163014	7.868183723	6.773629909	7.75269178	7.196907286	7.385894186	7.441941813	7.413849918	7.057121587	7.167254194	6.78100652	0.006097703	0.009154406	0.48176322	0.763151351
ENSG00000118017	6.628159137	6.608965058	6.59266388	6.524985885	6.595924014	6.635520012	6.531011495	6.469764344	6.615785958	6.630308967	6.546802848	6.559314042	6.680793433	6.637650857	6.589329589	6.578140953	6.56746645	6.553469294	6.664937721	6.541527868	6.663533929	6.592701739	6.619290914	6.571327126	6.677403314	6.535620989	6.6526507	6.561747202	6.517355075	6.578647686	6.626764735	6.63029307	6.595964638	6.519273166	0.04059753	0.054338642	0.891541875	0.394349439
ENSG00000094914	7.161082772	6.959431324	6.967151376	7.033625651	7.048879224	7.070736957	7.018301273	7.153105521	7.128350896	7.130541785	7.049364437	7.077433334	6.94673831	7.130467224	7.060957688	7.135877957	7.063265061	7.114129413	7.083977575	7.189871913	7.083543069	7.067261574	7.211605787	7.14073765	7.020243355	7.133697008	7.16027676	7.164393554	7.0486812	7.039354329	7.009964516	7.153623299	7.183545154	7.009876021	0.267501018	0.306706776	0.3840082	0.343560134
ENSG00000081760	7.279824866	7.522321592	7.506201409	7.744247972	7.483049678	7.628785321	7.508747565	7.675524821	7.408186296	7.614723811	7.556317119	7.715258631	7.490647023	7.429266437	7.313295881	7.573361288	7.429266437	7.381448964	7.253253283	7.625151414	7.432900387	7.681803279	7.338214347	7.576363332	7.397171822	7.435806329	7.16427695	7.633530951	7.448854383	7.655913169	7.268236875	7.527557504	7.30887249	7.76995715	2.20E-06	4.64E-06	0.780944716	0.676203222
ENSG00000197953	6.513658192	6.551436293	6.5178011	6.493019536	6.681315567	6.478716101	6.527360787	6.421195872	6.481964091	6.412685242	6.486454315	6.607286957	6.546733144	6.534307646	6.49605445	6.418836938	6.527789065	6.427771415	6.54770664	6.516356014	6.5885353	6.498833543	6.616752084	6.435505743	6.500241334	6.519692524	6.571862527	6.411783745	6.545814539	6.440912831	6.506081377	6.461750074	6.523623495	6.555446678	0.005500964	0.008306402	0.337557133	0.928352905
ENSG00000109576	6.566436212	7.37560188	6.454313896	7.297280589	6.581926983	7.28671811	6.56760735	7.207048814	6.53804715	7.330811703	6.605810107	7.334056793	6.624718953	7.23711918	6.515668644	7.041200479	6.498429101	7.670660607	6.523817353	7.164373414	6.5059877	7.125211263	6.646577084	7.318655609	6.630688838	7.318327602	6.532034198	7.164872396	6.571298493	7.214137954	6.521880908	7.262531196	6.514828918	7.300675161	5.16E-21	5.42E-20	0.443373836	0.781475713
ENSG00000115977	6.495520993	6.565616072	6.583579128	6.534951311	6.642274705	6.503079961	6.587999323	6.455153462	6.460447151	6.470233258	6.516051202	6.599257589	6.475760063	6.486844805	6.485173344	6.516979722	6.54223642	6.436985668	6.548665876	6.423326408	6.535542723	6.505517838	6.465218922	6.556284393	6.437227628	6.494037424	6.544489412	6.513148273	6.581629272	6.565758432	6.516937834	6.459594023	6.548509411	6.524659131	0.265490135	0.304623794	0.167409984	0.797340694
ENSG00000127837	7.91926059	8.616768293	7.828554647	8.524163527	8.02655821	8.276309158	7.88220015	8.326288204	8.076327054	8.406332826	7.90018076	8.419720707	7.891530088	8.319807013	7.715699578	8.554164262	8.007003905	8.374773216	7.976098638	8.073805797	7.828856327	8.429045793	7.85958088	8.373162007	7.862266655	8.462596135	8.02572792	8.197176856	7.936191014	8.24607568	7.821457206	8.173739147	8.115877307	8.436486513	2.52E-12	9.33E-12	0.185741648	0.893226266
ENSG00000090861	11.62577114	11.50729114	11.51383444	11.66669556	11.32723191	11.51383444	11.48397603	11.56795886	11.79711764	11.43559826	11.34730496	11.58173174	11.79686488	11.84213105	11.40239223	11.61552746	11.38230227	11.02696708	11.39037143	11.25796429	11.36439919	11.62101954	11.27010743	11.43377536	11.40388298	11.35393121	11.75301362	11.71628891	11.79533503	11.35903008	10.97099413	11.41828282	11.52373179	11.53839608	0.793571332	0.815964879	0.33485929	0.795769134
ENSG00000124608	8.224669705	7.758193842	7.975511866	7.769804373	8.215968105	7.955374484	8.062918254	7.905404589	7.794443286	7.867957298	8.025410719	7.760521174	7.922809506	7.757918894	8.109413752	7.868782192	8.054753696	7.789996128	7.853527278	7.928020176	7.920268784	7.813713619	8.100727359	7.719363734	7.956075145	7.760772217	7.830121121	7.867582335	7.896996111	8.028277076	8.086764462	7.925053745	7.888495022	7.94550292	0.000402424	0.00069188	0.08315146	0.676780704
ENSG00000266967	8.513059072	8.664783808	8.395397121	8.614266489	8.530137275	8.519831231	8.293785364	8.547029199	8.258214891	8.637370429	8.376665932	8.424931816	8.284814557	8.490732526	8.273731207	8.506867646	8.475471387	8.517498004	8.248680563	8.315987401	8.255898994	8.53284465	8.173423173	8.482596736	8.172555105	8.584586782	8.31119287	8.542175968	8.156080733	8.39411567	8.299500555	8.53149382	8.391853347	8.485659781	1.49E-06	3.19E-06	0.693486646	0.974209717
ENSG00000157426	7.44220038	7.356477806	7.595687149	7.245481041	7.640702529	7.536341973	7.659667387	7.458025977	7.828949228	7.498212007	7.696179905	7.388868623	7.699685857	7.357245409	7.805902458	7.43794438	7.731262325	7.400533116	7.559732732	7.653484503	7.962663297	7.459189483	7.839820064	7.351419692	7.59995306	7.273610034	7.712398898	7.60302222	7.554322726	7.800540586	7.586371174	7.77556533	7.645359376	7.476848357	0.000150734	0.000271028	0.063591171	0.766618712
ENSG00000149313	8.637348221	8.185382273	8.425614033	8.096904884	8.619428268	8.398550484	8.397215175	8.128324421	8.781621247	7.980254673	8.66119072	8.247496984	8.55964275	8.443517438	8.419817893	8.417726156	8.850872221	8.822514865	8.853029622	8.241268075	8.519693486	8.231455853	8.758664674	8.567308221	8.661816977	8.455543902	8.681608193	8.274324733	8.92416477	8.482318386	8.79488003	8.454230335	9.082861041	8.114583375	4.89E-06	1.00E-05	0.341876344	0.814262357
ENSG00000008311	6.648349768	8.528218621	6.622839332	8.63042328	6.604781993	8.759200083	6.872734222	9.097298282	6.637770801	8.780831522	6.684494115	8.762632668	6.695379999	8.959812229	6.694420017	8.934990566	6.724358629	8.085100935	6.627299862	9.531971731	6.692568671	9.477325718	6.691684098	8.709198514	6.609978451	9.035548656	6.609867516	9.252723155	6.635276172	8.714347208	6.554135587	9.242200736	6.635850359	9.211002443	4.13E-24	6.98E-23	0.11399459	0.648951455
ENSG00000108270	9.171234501	8.979643945	8.964304494	8.895610711	9.040160735	8.397069907	8.840530094	8.595832426	9.087603793	8.845403979	9.024856617	8.677629826	8.967997776	8.567989781	9.066543244	8.687778463	8.978557722	8.394119211	8.835207163	8.40091502	9.104419776	8.902324626	8.956362332	8.796466814	8.872971015	8.688871604	9.099689328	8.500261439	8.91161321	8.272893236	8.961658853	8.459530902	9.227427502	8.857399553	2.81E-07	6.40E-07	0.015279781	0.243692679
ENSG00000181409	6.556134451	6.661051237	6.590805991	6.732982966	6.786944451	6.631559819	6.722570813	6.701982665	6.678447124	6.631521428	6.78246879	6.508511821	6.735915207	6.651536314	6.630798681	6.642861345	6.739259108	6.595655715	6.708415449	6.574032683	6.692705808	6.733954642	6.650990815	6.644483586	6.706851653	6.606858952	6.662590195	6.635298627	6.604930048	6.65724442	6.725462755	6.550104313	6.650386249	6.666449371	0.037849457	0.050894114	0.437336628	0.9902114
ENSG00000183044	6.581330952	6.615119067	6.492255652	6.56534719	6.554281803	6.494172743	6.57400264	6.564910065	6.415224121	6.647864824	6.481402408	6.506847989	6.562430222	6.551609119	6.460282666	6.589544487	6.64074961	6.492556168	6.615192922	6.558363204	6.598856506	6.474649825	6.717563352	6.597376963	6.532953246	6.544199518	6.52610021	6.423774553	6.591186847	6.498189516	6.558843075	6.532953246	6.506400889	6.587930572	0.674330373	0.706109028	0.740215111	0.793423055
ENSG00000165029	6.590147647	9.497942908	6.747228927	9.566906441	6.585211896	9.378564812	6.529503158	8.967218554	6.585120676	9.291463985	6.64567735	9.656452135	6.603093631	10.05570254	6.675357907	8.598312064	6.684245456	9.674319433	6.62203813	9.704258639	6.776859048	9.537450631	6.513731913	9.873263282	6.670279698	9.994990665	6.537848279	9.0690337	6.593410922	9.799707805	6.512775209	9.532038814	6.533342136	9.278517673	4.83E-27	1.32E-25	0.026101797	0.906277022
ENSG00000144452	6.680166822	6.511928864	6.455048032	6.496983892	6.487435947	6.452358584	6.602875008	6.429798888	6.592247304	6.372020645	6.659828561	6.388514891	6.505134807	6.489310412	6.676135239	6.435882487	6.579971878	6.39800509	6.416157348	6.443390203	6.839012514	6.462758313	6.784723388	6.474991981	6.446732822	6.450221179	6.496543701	6.49865483	6.533845582	6.457104098	6.538836175	6.502276725	6.473971523	6.480348445	0.000445501	0.000762622	0.889702384	0.541186304
ENSG00000107331	6.515699702	6.521106236	6.483217372	6.614027864	6.51720597	6.630075655	6.5125566	6.633841746	6.426035373	6.586045723	6.564356853	6.611314715	6.608108619	6.501090755	6.550977087	6.574105506	6.416994617	6.594352982	6.50442661	6.607691139	6.49178414	6.505382056	6.534789616	6.584237364	6.470027912	6.571353217	6.49526185	6.535940782	6.516627926	6.588941762	6.521914284	6.606507251	6.651337402	6.526114269	0.002580434	0.004058615	0.628782108	0.975555464
ENSG00000167972	6.730014412	6.630778377	6.674409054	6.86553079	6.793186869	7.151356819	6.712149806	6.897118178	7.050169132	6.935431584	6.548390371	6.786894321	6.876885409	6.896502866	6.667392056	6.909047914	7.216065918	6.802870634	6.598254843	7.055004615	6.825920249	6.804117729	6.720891517	6.809908752	6.699994222	6.951357177	6.839918234	7.203411834	6.649495929	7.068344143	6.950104937	7.009966205	6.6994613	6.776387338	0.015478327	0.022042707	0.256487531	0.928626663
ENSG00000154265	6.991883421	6.442726897	6.986793574	6.511545037	6.836785333	6.463763431	7.007565243	6.476449782	6.816973798	6.505051735	6.925971209	6.474360852	7.078738611	6.465807698	7.077228061	6.464495421	6.962282511	6.450042373	6.79647247	6.50390156	6.964784176	6.484855019	6.981080331	6.612669175	6.81071517	6.485794808	6.860158935	6.50551752	6.931615051	6.416741854	7.056486424	6.504529191	6.773383691	6.443799537	3.10E-18	2.23E-17	0.706236429	0.922616037
ENSG00000154262	6.715745377	6.53301708	6.870963492	6.577694905	6.743204249	6.531137095	6.724930087	6.50280934	6.755537294	6.546608194	6.604170912	6.462732857	6.534247561	6.524033744	6.918604241	6.560424291	6.978425025	6.650752415	6.727725382	6.523118625	6.744698948	6.557577145	6.586558049	6.494034348	6.764292264	6.572799029	6.781685111	6.54816779	6.874619809	6.573581198	6.949447361	6.542732642	6.775361563	6.533162902	2.65E-08	6.67E-08	0.331494387	0.683069969
ENSG00000154258	6.784509271	6.56734536	6.593453731	6.534934587	6.655733739	6.638840287	6.741519589	6.506667663	6.661349264	6.594674568	6.789959638	6.603671746	6.641399157	6.580332863	6.715239484	6.562664028	6.643472707	6.610077205	6.584537667	6.562664028	6.759299041	6.605732723	6.767605904	6.62250955	6.64175361	6.624302735	6.708348612	6.610912975	6.471253545	6.589533472	6.634763115	6.539837495	6.55126814	6.627878071	0.001683373	0.00269723	0.464225849	0.588568471
ENSG00000085563	6.852215249	6.523392871	6.797069034	6.620515944	6.892900311	6.51840335	6.588387895	6.463173022	6.726712895	6.49154892	6.730776371	6.588864558	6.625312412	6.464720642	6.752441562	6.599889649	6.844467894	6.592712216	7.022693045	6.507133753	6.400050445	6.465499598	6.488887989	6.508539367	6.855675067	6.637434268	6.651051777	6.502377875	6.866853537	6.552865596	6.851629049	6.558608002	6.97085724	6.54042711	6.10E-06	1.24E-05	0.814288077	0.903127023
ENSG00000005471	6.830411756	6.463802955	6.885499654	6.591361241	6.845313424	6.531325865	6.940158344	6.467366085	6.869173561	6.402367721	6.787505364	6.38652887	6.956744947	6.496830269	6.88535722	6.44307095	6.642399895	6.492557764	6.878930976	6.590700549	6.730140229	6.443045869	6.998154189	6.480078901	6.755260932	6.603369076	6.781333955	6.480221299	6.771058971	6.451509695	6.763340984	6.541899107	6.82834707	6.437349605	1.36E-14	6.40E-14	0.053490476	0.957273994
ENSG00000115657	8.121307281	7.802654458	8.014793137	7.873252228	8.164735902	7.569878103	7.786951011	7.829517191	7.381712832	8.10112203	7.428251649	7.848050861	7.721725237	7.754675628	7.755982831	8.164138883	7.688929174	7.657258609	7.701935867	7.854490578	7.839297731	7.865171019	7.697518923	8.045195646	7.710124289	8.011582964	7.907953513	8.111842985	7.449980017	7.810110172	7.688554905	7.71353433	7.571606898	7.926579085	0.044988828	0.059733025	0.241101552	0.818427182
ENSG00000197150	6.664960333	6.630382891	6.634153817	6.541963182	6.704143538	6.477172513	6.551492603	6.610910197	6.553784246	6.527237658	6.748490915	6.615634395	6.661097555	6.582923916	6.65247778	6.566736886	6.632488077	6.484690066	6.666148934	6.547275645	6.642029026	6.605100033	6.607719933	6.595123444	6.593711113	6.499658621	6.68138062	6.56822971	6.660336995	6.49814064	6.623604799	6.531816963	6.619723185	6.616210833	6.03E-05	0.000112687	0.04703919	0.760715028
ENSG00000150967	7.721922232	7.552646445	7.397674226	7.411725936	7.77327696	7.310985867	7.239741937	7.037735873	6.800461139	7.466826029	7.129775142	7.34674503	6.982723967	7.306440165	7.439501692	7.243929274	8.921317686	7.239881899	7.202689442	7.205026457	6.880250433	7.405296317	6.996841422	7.205168762	8.964424015	7.452799016	7.335924882	7.09114054	7.605475047	7.216161804	7.306102487	7.256740015	7.209634263	7.381444308	0.279592816	0.319076701	0.121289371	0.810710439
ENSG00000103222	6.626941474	6.548268476	6.606769725	6.577358422	6.649498502	6.597798105	6.504525151	6.592837582	6.57634931	6.481781459	6.471673964	6.531556415	6.549010705	6.589602608	6.526098869	6.504693173	6.580659944	6.537473457	6.641071269	6.654324067	6.612313013	6.623825216	6.637058673	6.514609081	6.594853741	6.460689101	6.515626903	6.498425363	6.558198538	6.604980636	6.610239896	6.615756636	6.648979763	6.604610091	0.274568455	0.313928053	0.523811457	0.87774573
ENSG00000124574	6.916288525	6.917694872	6.754153497	6.991192837	6.814679805	7.015709037	6.860479966	6.84774099	6.736358822	6.953038351	6.774419763	6.899501226	6.792699219	6.859737786	6.777288118	6.824544541	6.890267207	6.894255938	7.006765699	6.755491241	6.697689851	6.871401042	6.833711523	6.924912719	6.73488702	6.918838372	6.862407749	6.755628175	6.938403316	6.793284653	6.887178036	6.819615318	6.854993053	6.93897618	0.075066112	0.095325631	0.270650307	0.330311672
ENSG00000121270	6.660415749	6.495529568	6.503678981	6.54584453	6.630938349	6.49013873	6.540303136	6.64318666	6.570536932	6.535076242	6.674016298	6.56645099	6.516764129	6.51709001	6.608784046	6.577263813	6.472713705	6.585001392	6.498588171	6.559712491	6.550758507	6.519136285	6.627658399	6.547197753	6.501906671	6.563668346	6.587158082	6.540814862	6.634368416	6.499924448	6.635881658	6.508895314	6.551824829	6.545316733	0.108580083	0.134236692	0.628563283	0.382783025
ENSG00000243064	6.526644098	6.568976317	6.531888657	6.557409669	6.687003204	6.616706034	6.569031844	6.50720968	6.513157008	6.579954937	6.475667612	6.480801588	6.591544867	6.539027696	6.60883327	6.463149377	6.565697063	6.545318167	6.618431049	6.533919593	6.509847702	6.559803544	6.544456259	6.616531402	6.564089351	6.522043619	6.526363906	6.48695395	6.531704209	6.489797728	6.59352184	6.549182776	6.618331587	6.538807336	0.167216273	0.199301873	0.554402368	0.700550205
ENSG00000023839	6.518575344	6.568070852	6.491163502	6.493710605	6.496440532	6.526160889	6.461518644	6.615606998	6.574786841	6.6469232	6.395153509	6.632179885	6.529498347	6.506325194	6.480618184	6.536998521	6.588445862	6.506953437	6.533191086	6.553066409	6.508201578	6.64891932	6.408744033	6.603908255	6.48873304	6.677371087	6.5658344	6.522404658	6.480628908	6.536328961	6.542563562	6.560610048	6.45356699	6.595955855	0.000926052	0.001531701	0.440609214	0.7968231
ENSG00000108846	6.518198537	6.559268302	6.66646732	6.596241856	6.682399776	6.55876852	6.598189624	6.524581887	6.575359993	6.564421001	6.533715846	6.581138959	6.590171311	6.48177389	6.496840412	6.523708296	6.647979305	6.556446994	6.629822942	6.539001615	6.54083929	6.554093905	6.540844596	6.487000133	6.598223063	6.596222037	6.547041303	6.648526483	6.594394814	6.598630821	6.500602987	6.608867424	6.585867607	6.517790098	0.263049885	0.302151039	0.977246558	0.796023838
ENSG00000125257	7.639868244	7.111683059	8.114284143	7.099371973	7.805135834	7.172543162	8.102281364	7.148620201	8.374388615	7.274013113	7.763502773	7.285753592	8.616590258	7.042621136	8.294335797	7.260756438	7.633954721	7.26267163	8.479162144	7.184347204	8.428468047	7.208699371	8.021892176	7.309187266	8.008145692	7.099855293	8.755105616	7.275544003	8.623424706	7.377092729	8.355935986	7.398075253	8.435474895	7.287003321	3.40E-13	1.37E-12	0.305484515	0.736924444
ENSG00000114770	6.974485367	7.691637274	6.948752383	7.617860673	6.850380028	7.353415818	6.894191008	7.451700916	6.817525831	7.999731413	6.808843728	7.681401275	6.894307736	7.669472196	7.013408407	7.682653282	7.114957536	7.704553063	6.914570576	7.346922138	6.795054777	7.55419947	6.92329506	7.797038126	6.94816693	7.784220615	6.829553093	7.581468523	6.88966751	7.430761712	6.889936336	7.373416517	6.929334629	7.896847171	2.56E-16	1.47E-15	0.15543805	0.886884322
ENSG00000091262	6.589854278	6.631689117	6.546586924	6.491391715	6.480546236	6.536260581	6.584691449	6.502525959	6.574480223	6.485928516	6.59723138	6.602129256	6.624040655	6.546247977	6.495101668	6.473903192	6.548465338	6.5323768	6.494496519	6.528927454	6.547994666	6.428182302	6.568016929	6.452016586	6.687442272	6.572047172	6.509238751	6.498412257	6.512420708	6.516509898	6.559362584	6.518812281	6.55607187	6.517690833	0.04933036	0.064975966	0.565742342	0.33651607
ENSG00000006071	6.465524226	6.470584798	6.490795723	6.692859195	6.492524713	6.550255032	6.50473666	6.52675173	6.520610118	6.545133435	6.520308023	6.533289702	6.504911676	6.678279845	6.471278216	6.546186347	6.401332817	6.543145827	6.511835477	6.524301916	6.519896103	6.591496282	6.450203834	6.469256993	6.541366995	6.678688039	6.449369185	6.486087479	6.436406092	6.466853	6.517423398	6.51689125	6.44961957	6.605662281	0.001850727	0.002955708	0.00587184	0.697007878
ENSG00000117528	7.41093969	7.014256812	7.19470306	7.073310034	7.35928135	7.173312636	7.128965317	6.986306091	7.089069443	7.091613819	7.428424555	7.002922484	7.157935971	7.197574683	7.136798275	6.980398699	7.102911197	7.089796839	7.295785432	7.035784505	7.126362379	6.983133029	7.127445921	7.092639357	7.239598085	7.157343996	7.223537453	7.007699036	7.350147783	7.008159431	7.240770543	7.05811144	7.298010092	7.099350865	5.47E-06	1.12E-05	0.259047713	0.875457948
ENSG00000119688	6.519723294	6.657912494	6.53499424	6.579050173	6.482682871	6.471514611	6.586074494	6.612596718	6.594400394	6.592187436	6.528311918	6.45244162	6.575064819	6.454178604	6.521253448	6.595287164	6.695244915	6.569300685	6.578160288	6.582124431	6.501174243	6.61930893	6.527277334	6.549706224	6.545100015	6.639958746	6.595861532	6.479164107	6.547532086	6.565624331	6.595675768	6.499804835	6.554308084	6.683762426	0.743026984	0.770008411	0.798235055	0.716698308
ENSG00000164163	9.470566688	9.508302047	9.309683114	9.54992406	9.374430776	9.141997175	9.228909747	9.363386986	9.6879692	9.358348851	9.403424916	9.389324648	9.433358673	9.376154426	9.499569037	9.327129069	9.406026587	9.356170575	9.718671752	9.312050247	9.302314817	9.518095424	9.438989865	9.607533762	9.315256873	9.503201711	9.588313466	9.154450413	9.726488135	9.133905098	9.660424103	9.250732943	9.729231798	9.393660561	0.026007684	0.035841071	0.112111555	0.726707588
ENSG00000204574	10.47084513	10.80646834	10.19755766	11.04396712	10.38654128	10.8211799	10.17440401	10.90183661	10.33647301	10.94375351	10.24282195	10.88923509	10.19490071	10.90447874	10.40999662	10.88683247	10.3542854	10.81110295	10.4689416	10.7001625	10.00051722	10.79427438	10.0821658	11.00183405	10.2787654	11.01445883	10.51052613	10.71313148	10.34850153	10.62278955	10.32308156	10.73767353	10.55863077	10.75452461	2.26E-13	9.28E-13	0.202168218	0.868182396
ENSG00000033050	7.43736302	7.649883738	7.199032459	7.576959867	7.163383545	7.388636923	7.244247747	7.260523247	7.182530978	7.225417232	7.088139408	7.413908736	7.113608083	7.400064247	7.168503317	7.344059077	7.287606205	7.665068192	7.245428075	7.11275619	6.993492572	7.274231809	7.088927414	7.544094791	7.208409666	7.491677101	7.270341131	7.161455106	7.441330866	7.131940447	7.342601007	7.148309349	7.479957134	7.351858925	0.020699779	0.028959822	0.176648351	0.930790612
ENSG00000160179	6.579279057	6.592511775	6.679853318	6.425895822	6.552881037	6.465053869	6.570295866	6.464139326	6.502079505	6.535191241	6.525548726	6.449669887	6.615533813	6.529367187	6.531864297	6.548081486	6.538021062	6.567712867	6.685352852	6.556004348	6.555457037	6.509728635	6.662893391	6.563171913	6.446264986	6.536301548	6.522971507	6.540714173	6.503480045	6.580543365	6.490920438	6.618190056	6.554947072	6.459756488	0.126866884	0.154735133	0.728079012	0.950630459
ENSG00000172350	6.562784072	6.67158795	6.575202582	6.70074793	6.564832703	6.716060773	6.576438274	6.793583988	6.540598778	6.670980432	6.500885096	6.724647924	6.554974784	6.688733372	6.618396102	6.777137085	6.602342997	6.631569292	6.582040811	6.686126308	6.643763558	6.648915351	6.619358994	6.652829034	6.624699499	6.564405756	6.579761415	6.77849809	6.697598403	6.671929611	6.600308611	6.773308577	6.54850933	6.767362259	1.42E-06	3.05E-06	0.260695206	0.899553703
ENSG00000143994	6.572272368	6.665975667	6.556918605	6.501280389	6.547600831	6.63384449	6.527542843	6.62051014	6.625616519	6.548696563	6.510416039	6.530523298	6.553819292	6.539542645	6.702096464	6.591213945	6.573642957	6.523600661	6.556233412	6.532925785	6.544879825	6.559253554	6.615785761	6.56285481	6.438024958	6.580426872	6.615399056	6.579297643	6.577189559	6.584753283	6.622189195	6.554804533	6.612629506	6.532365131	0.725904678	0.754371528	0.653631143	0.754152049
ENSG00000144827	7.771466163	7.078445425	7.79998548	7.215637839	7.693947438	7.03222325	7.704064739	7.147919685	7.893104096	7.384645805	7.67986811	7.030435994	7.927462102	7.227008604	7.870914778	7.176567854	7.638887596	7.079670146	7.782017298	7.073573284	8.001612314	7.32547943	7.649186551	7.05055138	7.813961719	7.029691666	7.853863143	7.123289853	7.86014516	7.088308674	7.685173069	7.104904309	7.941398262	7.247784641	5.71E-19	4.55E-18	0.026824923	0.354604303
ENSG00000106077	6.871112802	6.739293963	6.884118017	6.841344089	7.097611709	6.822963575	6.861522717	6.822811608	6.799344033	6.756117938	6.7346048	6.884238508	6.819506373	6.864925951	6.872207455	6.93819834	6.812342572	6.968999915	6.712383454	6.897386956	6.850598271	6.736828598	6.830701781	6.901716361	6.836127407	7.005198437	6.762399951	6.818701749	6.773937745	6.815046511	6.807590949	6.809489962	6.777514497	6.824252495	0.468862231	0.509839266	0.637332228	0.829196761
ENSG00000100997	6.810484645	7.028868204	6.650298444	6.893480304	7.043814633	7.306355456	7.116677841	6.987155472	6.856819623	7.032533399	6.767122975	6.932685456	6.820941854	6.863854396	7.053459142	7.052259777	7.270671013	7.649184656	6.776441404	6.796267889	6.805778787	6.901549395	6.935075359	6.998088968	7.00789185	6.991296506	6.925458103	7.052023242	6.961335584	7.20342226	6.918730637	6.763082758	6.821381446	7.090608005	0.061782583	0.079781053	0.023959114	0.398760133
ENSG00000131969	6.516876461	7.240291623	6.513568376	6.919082392	6.546494234	6.62851233	6.553329019	6.687558253	6.442962535	6.952612712	6.436776672	7.32698974	6.489264648	6.607763409	6.643451339	6.656010702	6.460523007	6.663166147	6.562624642	7.147963018	6.506960922	6.75598992	6.562355357	7.504105952	6.531054768	6.653335448	6.467845	6.856468259	6.603213635	6.680117759	6.474957078	6.832381659	6.561143203	6.702126316	7.30E-06	1.47E-05	0.012367323	0.967519176
ENSG00000139826	6.602803263	6.490823588	6.71865653	6.675113871	6.522959938	6.49560127	6.51481917	6.544608195	6.588648031	6.544608195	6.638672229	6.543002315	6.527674892	6.514664799	6.597918391	6.481748016	6.704787028	6.517474283	6.566576672	6.482426234	6.657352162	6.535663413	6.531322573	6.546629816	6.617526577	6.577823758	6.610637909	6.502849621	6.596538157	6.529456364	6.580772033	6.52472231	6.541083902	6.464454032	0.001427789	0.00230582	0.477253823	0.986451338
ENSG00000114779	7.496306364	6.505331526	7.274517302	6.466181815	7.510471715	6.565162287	7.52814793	6.547599862	7.749815643	6.538386078	7.665773055	6.508498533	7.4514371	6.574494798	7.51989586	6.513569483	7.44820651	6.465394533	7.501274674	6.51699318	7.489979004	6.528116936	7.68302639	6.526184096	7.408860782	6.538451899	7.66931729	6.504977639	7.439016181	6.530232204	7.419000016	6.583268084	7.463568751	6.465957296	1.42E-27	4.20E-26	0.946694561	0.552383001
ENSG00000168792	7.001017437	6.543434216	7.095108358	6.577483586	6.906400107	6.626489868	7.02134206	6.54427518	7.033653867	6.528910659	6.925924323	6.512703446	7.109858277	6.558497004	6.910565114	6.619651719	7.342449989	6.59249343	7.152848659	6.633877817	7.149073875	6.580632346	7.098258088	6.617267979	7.239122391	6.565591852	6.913563735	6.610812482	7.008848199	6.474240302	6.979102205	6.580640763	7.180135999	6.553347651	5.08E-17	3.17E-16	0.858581104	0.571599844
ENSG00000140526	6.972703034	6.728968931	6.832693465	6.774094921	6.940977307	6.631180514	6.917305231	6.623152076	6.725126524	6.626098734	6.904624038	6.672540291	6.863225614	6.699682169	6.865317472	6.618473575	6.885988246	6.685153299	6.75856656	6.606669229	6.850825546	6.651151897	6.843311216	6.684818181	6.855188669	6.61996244	6.80467694	6.622264946	6.893908053	6.631877375	6.823713051	6.636837942	6.801519847	6.633960798	6.81E-12	2.43E-11	0.280101268	0.490366209
ENSG00000158201	8.095443947	6.792777413	7.882721947	6.795644255	8.087309339	7.109652701	7.863463384	7.085126188	7.427863224	6.974528392	8.192988557	6.949459824	7.855093563	7.084190856	7.881760013	7.076149889	8.08037569	6.699095009	7.699658693	7.288944534	7.817328594	6.949780619	7.937929625	6.78960743	7.922451167	6.91253996	7.657829856	7.178181599	7.709059128	6.958155072	7.767920277	7.054390591	7.805506062	6.898634132	5.81E-17	3.60E-16	0.254909069	0.601995079
ENSG00000100439	6.849946188	7.198763931	6.811471555	7.108413277	6.991459896	6.994189107	6.992725544	7.19524984	6.806121216	6.998540616	6.878902839	6.995341791	6.889949577	7.063278706	7.020661053	7.370238606	6.84939098	7.063625607	6.924008017	6.886041518	6.953160499	7.073947079	7.001825016	7.256428765	6.948556088	7.098970445	7.1419743	7.17338445	6.882507087	6.934239515	6.692026094	6.87607325	6.803422045	7.105398276	0.00012607	0.000228258	0.057556807	0.541186304
ENSG00000163686	7.531375326	7.133545694	7.430463328	7.269088032	7.623981564	7.533865153	7.372782922	7.293627404	7.9818176	7.167722581	7.510962421	7.202543737	7.305154037	7.193253095	7.899257283	7.252992324	7.689803849	7.089490152	8.124985183	7.431002093	7.785572227	7.146085607	7.729456672	7.090889392	7.205357831	6.984207117	7.959204001	7.308046476	7.449644574	7.462916937	7.571755597	7.461540128	7.953101756	7.168284145	2.45E-06	5.16E-06	0.218860937	0.243692679
ENSG00000127220	7.942019604	8.137164255	7.514554022	8.310505945	7.75528311	7.897474692	7.506720147	7.905384327	7.854100761	7.920457669	7.548585122	8.051240386	7.70844388	8.287027313	7.614606151	7.916970219	7.709857629	7.779216605	7.926337132	8.064415207	7.643171503	8.325187002	7.572613399	7.985885909	7.749378217	8.372616143	7.724238094	7.905340143	7.77744084	7.933748882	7.713970257	8.091276775	7.769125337	8.147444233	9.11E-08	2.17E-07	0.027373526	0.929162935
ENSG00000136754	8.566182184	7.579855092	8.830843575	7.674766922	8.700972571	8.031954155	8.766395863	7.799012901	9.100492732	7.663932772	8.789887023	7.685761278	9.17442025	7.808735515	8.847351379	7.780151565	8.699360898	7.575449556	8.828694913	7.886363384	9.204324735	7.803824963	9.138481503	7.584213124	8.986284074	7.570079548	9.169175287	7.858635075	8.942707674	7.966030633	8.679669105	7.803361679	8.799531504	7.682556522	2.09E-20	2.02E-19	0.407765197	0.856182875
ENSG00000138443	7.202154689	6.976031095	7.184980651	6.932422913	7.138828579	7.216649015	7.264643903	7.159282163	7.176213821	6.912216859	7.107887408	7.036099518	7.215996196	7.20459224	7.076520709	7.18948649	7.33472837	7.253170005	7.15776861	7.2444815	7.14732852	7.06372554	7.132705208	6.935495177	7.152565043	7.056183591	7.013880863	7.230265623	7.247346784	7.319962626	7.257813834	7.221860165	7.001300988	7.113539253	0.245389223	0.283718978	0.054749074	0.295683753
ENSG00000108798	8.405101955	6.707701348	8.32761	6.648217844	8.297598423	6.611665234	8.335654386	6.629739222	8.344215596	6.555956158	8.551891237	6.704567034	8.233055516	6.687412521	8.466926739	6.64074697	8.245292396	6.641262287	8.453130629	6.673984939	8.416904152	6.632742501	8.550140563	6.6692154	8.198591077	6.651600351	8.229774475	6.599849372	8.207361996	6.630538221	8.420971578	6.621756133	8.41147036	6.709214464	6.07E-36	6.63E-34	0.473628102	0.257848783
ENSG00000154175	6.549806293	6.612069823	6.610439912	6.635621748	6.642203174	6.653991035	6.593201344	6.526991987	6.562853729	6.667008192	6.607807612	6.692882169	6.654289907	6.606463548	6.618201101	6.501011048	6.604018805	6.566019418	6.680888093	6.574270449	6.538925595	6.513009938	6.594279625	6.618786233	6.599175854	6.595597314	6.563769305	6.631989216	6.495731451	6.602519864	6.684998768	6.621812948	6.506413504	6.637131744	0.648316371	0.682899194	0.704459723	0.276664329
ENSG00000097007	7.850823596	9.205616434	7.963820051	9.067226181	7.723433479	9.20154193	7.966144308	9.094011123	8.034720021	9.011461238	7.767637111	9.14858378	8.033005618	9.04742706	7.745129323	9.045455153	8.013749973	9.159203047	7.982653667	9.019471612	7.865332653	9.252431428	7.645480437	9.158093968	7.854422026	8.954125453	8.032699446	8.963145696	7.926414799	9.27998493	8.242974458	9.077088961	8.110321572	9.145422131	6.66E-25	1.28E-23	0.13903177	0.466645002
ENSG00000143322	6.554176325	6.685011818	6.549371034	6.601799623	6.520279228	6.619507683	6.591144134	6.571544319	6.64460491	6.634163354	6.604431219	6.583194925	6.526122184	6.601673354	6.617946922	6.676152273	6.600123885	6.583150404	6.639713001	6.677685823	6.585152243	6.657233299	6.534043786	6.667764018	6.634180643	6.680589455	6.621320604	6.521886504	6.552057283	6.58413467	6.667526488	6.657053268	6.549075203	6.659816607	0.027515315	0.037837808	0.556924461	0.775530839
ENSG00000099204	7.611655959	9.388373861	9.575561653	9.265023099	9.012331944	9.560953197	9.713679948	9.262485711	9.862800927	9.130436007	9.135285147	9.115752913	9.846973325	9.037011356	8.141548141	8.802139128	9.39556767	9.654094034	9.771839676	9.024246732	10.3976175	9.066683067	9.390558251	9.020187653	10.00195253	8.860650461	9.671622986	8.845262178	9.801937991	9.463115452	9.749644963	9.121992234	10.13307844	9.101094758	0.071474522	0.091114387	0.089269829	0.441512315
ENSG00000163995	6.457202352	6.423292454	6.457499584	6.630142957	6.433940307	6.512677289	6.547286907	6.552409402	6.449944005	6.495385326	6.518701792	6.521014726	6.538751688	6.496177736	6.529882961	6.430508843	6.573953602	6.440750108	6.562820726	6.478795059	6.465722451	6.51075578	6.450784568	6.474941985	6.544813681	6.453948517	6.44557352	6.551124196	6.465112729	6.587090879	6.622570513	6.547673988	6.448046989	6.504146608	0.774999019	0.799285064	0.959342979	0.412556723
ENSG00000159842	9.495183199	8.661055495	9.690623463	9.078570469	9.676968025	9.787450251	9.728119298	9.603863962	10.00510644	8.757175756	9.786515707	8.942001293	9.880657964	9.165280981	9.819934098	9.188546838	9.638704812	9.640217158	10.03476699	9.432303571	9.688640623	9.027720681	9.775845267	8.708066178	9.870972727	9.131322858	9.939958471	9.418549207	9.718239955	9.8232237	9.7515994	9.489408758	9.7520484	8.707865199	9.77E-07	2.13E-06	0.002005866	0.833216949
ENSG00000146109	7.140457154	7.213846906	6.97363731	6.893929363	7.126823449	6.895935422	6.902049902	6.91743283	7.049753769	7.054245444	6.837222243	7.0168273	6.997894159	6.944188266	6.992886314	7.011559274	7.132762589	7.039093386	7.07646483	7.01019347	6.937671203	6.881868281	6.994685505	7.137505903	7.128073144	7.094683484	6.885500646	6.895831262	6.964782556	6.867006409	7.075538675	6.905139264	7.087000047	6.978690798	0.336582086	0.378087392	0.368917288	0.983676177
ENSG00000114626	6.987703648	6.594006791	7.355742421	6.604282977	7.16971623	6.857399696	7.229415695	6.701244388	7.423516089	6.763699313	7.513146174	6.666443825	7.056737845	6.700263105	7.194230931	6.755772367	7.567985843	6.643716363	7.415720884	6.660282944	7.296995068	6.714517516	7.739153563	6.617399981	7.602558113	6.7009503	7.370987272	6.767229308	7.279122476	6.675541691	7.119330325	6.660081365	7.299583629	6.729502516	1.73E-14	8.02E-14	0.366008376	0.98346686
ENSG00000166016	6.797712042	6.721783749	6.492119658	6.646976082	6.579115361	6.551562661	6.562507691	6.590009108	6.607669488	6.666692073	6.526183171	6.600408443	6.555375954	6.694772761	6.530840867	6.619743848	6.502272677	6.632113175	6.783880669	6.658478862	6.522488629	6.590591042	6.543449058	6.71683716	6.439512218	6.659348087	6.646498303	6.5753552	6.650892485	6.637678001	6.613293694	6.653804255	6.645982322	6.670492498	0.054626611	0.071307559	0.376939482	0.741683092
ENSG00000132142	8.434116567	9.283731775	8.642694416	9.346706065	8.517121389	9.448234048	8.518276251	9.413335093	8.381261777	9.40829671	8.485894873	9.461233773	8.604660634	9.424934717	8.546705654	9.211499915	8.307901599	9.232414217	8.306268975	9.351387896	8.426626567	9.374579286	8.379075225	9.297253559	8.375081709	9.248567468	8.372937482	9.362573816	8.628360783	9.48118632	8.336572724	9.477715806	8.378867002	9.306607863	9.66E-25	1.82E-23	0.953004147	0.726707588
ENSG00000076555	6.581103338	7.084487336	6.518873207	6.943181314	6.695637814	7.322955371	6.58814752	7.350153254	6.617172725	7.227649638	6.990325675	7.108827481	6.622805718	7.199447406	6.515198812	7.245280954	6.565252006	7.049737872	6.527989832	7.273583805	6.543838733	7.291836048	6.88169244	7.041232319	6.565109628	7.114782319	6.519651538	7.283419841	6.647436388	7.257085491	6.502298532	7.257715009	6.65376189	7.297682422	1.81E-15	9.42E-15	0.153162775	0.480782794
ENSG00000111271	7.549147258	6.942746336	7.535453892	6.959597313	7.503212843	7.27318301	7.595277744	7.20527949	7.287843624	7.051374023	7.585938886	7.054872197	7.581266208	7.205057085	7.576279089	6.999724328	7.637015486	7.075076659	7.410624869	7.078521352	7.369320157	7.052702085	7.529364163	7.09049333	7.649645286	7.059543244	7.430597471	7.210144719	7.372357238	7.168678127	7.368395774	7.315165762	7.40844679	7.049293359	2.09E-12	7.81E-12	0.569940054	0.318406824
ENSG00000240303	8.157386347	7.448100125	8.294399609	7.700066555	8.204073213	7.90080416	7.999121417	8.100528776	8.15822838	7.622785177	8.080768819	7.613910249	8.257325752	7.967153959	8.150358304	7.853194168	7.920138429	7.540523974	8.202573911	8.006164279	8.314071698	7.821814297	8.253989482	7.644573333	7.995593756	7.88785696	8.105532883	8.093217194	7.676325959	7.876579486	8.208897569	8.115470124	7.718316769	7.587816974	0.000109985	0.000200528	0.078619345	0.67115883
ENSG00000151498	8.327366271	9.091181827	8.223728703	9.027544557	8.343107235	8.916947855	8.244869628	9.060512245	8.167446706	8.977050154	8.094820198	8.963788029	8.092229002	8.709595545	8.29639099	9.09018715	8.693864196	9.052506311	8.154832905	8.881226618	8.062484815	8.925844708	8.111508497	9.029824105	8.407619153	8.88911176	8.036977856	9.127868634	8.272493393	8.817041979	8.120486596	8.684927006	8.301031798	9.146320373	2.86E-16	1.64E-15	0.230346512	0.818021078
ENSG00000177646	9.218519856	8.12138086	8.853520226	8.192898438	9.159010277	8.219536954	8.853520226	8.240953416	8.726458311	8.137324908	8.987987563	8.211139399	8.816238159	8.210458025	8.829335003	8.203622906	8.871912568	8.233542933	8.790101046	8.053697833	8.723391262	8.137899845	8.69505716	8.336972935	8.702929864	8.235620465	8.878057197	8.157122047	8.858895777	8.080668728	8.791886908	8.034489545	8.998400026	8.126225046	1.34E-18	1.02E-17	0.222342481	0.861137315
ENSG00000117054	10.6982455	9.10736776	10.3934505	9.389481878	10.80536998	8.921991887	10.68187334	9.259079724	10.42888841	8.985213012	10.57938511	9.084316692	10.71002657	9.091424907	10.64486671	9.306200975	10.59282413	9.169991167	10.65744153	9.231717263	10.55628294	9.003859158	10.31183933	9.051638464	10.70987626	9.096223238	10.31446151	9.25415622	10.61401751	9.049556336	11.0238355	8.930025644	10.74072703	9.074314045	2.57E-25	5.35E-24	0.307087107	0.864554608
ENSG00000196177	6.69370284	6.754912617	6.583414776	6.764697925	6.722231698	6.799615482	6.762152398	6.684447881	6.656359037	6.603989747	6.684828242	6.678955791	6.660038442	6.683741264	6.721737537	6.68927424	6.653896773	6.738762597	6.587830475	6.634734587	6.658328218	6.754379037	6.671385917	6.704495997	6.709203711	6.658612332	6.662475057	6.6715157	6.66854857	6.685447505	6.693342975	6.669217933	6.816814229	6.656129828	0.491720009	0.532048438	0.608237475	0.899553703
ENSG00000072778	7.358446386	6.842211934	7.405369624	6.905977412	7.406074375	6.914764028	7.22252376	7.042532066	7.049118261	6.980278287	7.331113808	6.928422301	7.096164674	7.10355414	7.199283952	7.131431689	7.406749689	6.949603236	7.260577574	7.027145514	7.052923023	6.939094211	7.118439683	6.833470329	7.13387058	6.986302248	6.977903748	7.097109192	7.265262966	6.882472759	7.285451369	7.038602752	7.184879291	6.930869873	2.46E-07	5.64E-07	0.045964919	0.847043334
ENSG00000114331	7.612054398	7.122646269	7.818504075	7.177538331	7.641133864	7.182213929	7.872713773	7.187747659	7.815416904	7.164952656	8.04495596	7.050174408	7.76138498	7.129109628	7.690135945	7.308724575	7.522573707	7.027987233	7.717939317	7.353061834	7.974839859	7.264852035	7.753226192	7.040755654	7.694137499	6.97121374	7.664800853	7.172991582	7.786712689	7.336559917	7.689627656	7.381318689	7.721365732	7.079114774	1.78E-15	9.29E-15	0.208880817	0.889216408
ENSG00000120437	10.30043249	10.89824131	11.09603513	10.67606148	10.83233585	10.44903343	11.27532414	10.52629906	11.25918303	10.7650862	10.93138089	10.81125036	11.46027569	10.48576393	10.76304464	10.72206092	10.68438805	10.77184295	10.9430969	10.45657633	11.25222137	10.67094681	10.70604412	10.88974976	11.050487	10.57019544	10.87407631	10.51039736	10.98322981	10.43213302	10.94197698	10.58374893	10.83721139	10.88974976	0.00035455	0.000612323	0.121254549	0.558738817
ENSG00000182827	9.204617799	8.643205923	8.890295827	8.36769193	9.181778079	8.58948022	8.92564766	8.641057638	8.964670789	8.485464175	9.259959059	8.682433117	9.086011491	8.618367433	9.124287199	8.670325009	9.093383979	8.357931988	9.04622612	8.661334641	9.298853035	8.549089423	9.492391141	8.63765297	9.268400989	8.459380832	9.268400989	8.71035386	9.073548669	8.510024211	8.915378933	8.697345443	9.28702307	8.613533459	1.03E-13	4.37E-13	0.135278815	0.596060167
ENSG00000107897	6.748568732	6.576604535	6.787552532	6.523560892	6.775685707	6.615965054	6.8998311	6.592780883	6.756947041	6.671773517	6.748103265	6.640245217	6.688651784	6.645601005	6.645063253	6.622359735	6.851090797	6.550594654	6.809935388	6.670967442	6.829789393	6.600726082	6.713452825	6.633250302	6.820184962	6.582558418	6.582796649	6.629314664	6.694053431	6.67890206	6.840621255	6.621651569	6.728650135	6.572675061	2.01E-07	4.64E-07	0.887317781	0.652168511
ENSG00000135847	7.908000816	7.99159261	8.000447889	8.185136547	7.955374403	8.133257188	7.932514319	8.200650409	8.217445756	7.971313058	7.933229519	7.975388761	7.973292991	8.121522242	7.920926189	8.192501271	7.87944874	7.987005629	7.974197673	8.126595776	7.94651773	8.187206951	7.900875895	8.125030117	7.769308014	8.189398107	8.251326277	7.96581474	8.044691279	8.026210764	7.822567219	7.965641265	7.977434295	8.116423149	0.002158481	0.00342132	0.690188828	0.845364266
ENSG00000110455	7.334726614	6.700530679	7.240050544	6.788858933	7.381488138	6.781468426	7.213220085	6.730746347	8.044722471	7.105061876	7.336451572	6.787106757	7.286540847	6.868734838	7.482453604	6.744730938	7.168046485	6.704102773	7.227638915	6.784513794	8.092306879	6.966995837	7.374609209	6.764085505	7.129619827	6.831132882	7.451895842	6.896534794	7.034762252	6.742802702	7.107249602	6.774005552	7.984169352	6.980548104	2.30E-08	5.83E-08	0.021236608	9.97E-05
ENSG00000102977	8.253170932	8.052615539	8.096944737	8.264612603	8.26220288	8.034021851	8.01901315	8.140844776	8.016097257	7.957466881	8.187815723	7.928951166	7.989582447	8.095422099	8.133549428	7.941821855	8.012722114	7.856558265	7.841100453	7.89780974	7.984185737	7.93947062	8.14306363	7.875547247	8.000183725	8.152842977	7.87172851	7.991626477	7.856605025	7.880909274	8.01715188	8.085938806	8.125195215	7.943441667	0.273601199	0.312909807	0.189830043	0.604029034
ENSG00000130234	6.532965758	6.528290374	6.596642494	6.498114336	6.608327712	6.541531518	6.570643948	6.620444169	6.531922723	6.468958165	6.526008889	6.546596598	6.588346182	6.514213409	6.524447842	6.539286118	6.463899069	6.485525401	6.564427325	6.615154031	6.639375086	6.500049972	6.593194793	6.559565688	6.519841033	6.568614162	6.558416995	6.519770162	6.479134221	6.598048497	6.495432177	6.571870396	6.539017417	6.541263178	0.688606839	0.719704075	0.505642579	0.846636659
ENSG00000167769	6.491277296	6.47189519	6.516623416	6.523157967	6.693675123	6.506695211	6.551097621	6.502111506	6.528132295	6.445058947	6.504148791	6.568759774	6.684124886	6.475430665	6.485765307	6.520984438	6.45444968	6.484664995	6.539591713	6.490238376	6.536916676	6.487521604	6.419375729	6.524676908	6.587546454	6.430860482	6.547146021	6.508337116	6.567377075	6.470691514	6.568459668	6.548876152	6.474992803	6.546546774	0.068675022	0.087902592	0.790206139	0.736924444
ENSG00000177076	7.084540348	6.748200303	6.918584751	6.813238056	7.05751032	6.807173397	7.063761359	6.850568572	7.110812508	6.823153318	7.005393583	6.909652874	6.954799232	6.840992714	6.949848579	6.766544059	7.12268194	6.763223692	6.963998828	6.827848442	7.317133648	6.788253219	7.135487499	6.893245722	7.08669815	6.72146238	7.060288988	6.811939903	7.102889435	6.835227594	7.106346968	6.817755995	7.148636087	6.895682777	3.78E-11	1.25E-10	0.878507707	0.512295975
ENSG00000078124	6.713412162	6.810014625	6.707593491	6.728694327	6.752336147	6.684978624	6.715220219	6.661950876	6.748572986	6.889095493	6.739548621	6.768163841	6.751654008	6.691288548	6.724045361	6.777504939	6.652429039	6.76704823	6.761736128	6.756367571	6.53043823	6.857213167	6.672318934	6.711840225	6.698151423	6.718648428	6.91007247	6.803784215	6.697180555	6.695865006	6.755827493	6.715521551	6.792889896	6.743643211	0.269025914	0.30825309	0.374085407	0.835035316
ENSG00000087085	6.604179102	6.707587429	6.545025016	6.685951649	6.482656206	6.584776111	6.512060256	6.601540268	6.60827816	6.680908209	6.587127559	6.627845861	6.660575783	6.662884135	6.572011203	6.561701243	6.48345519	6.692354459	6.511657105	6.631436091	6.467559596	6.604171041	6.542946252	6.711226123	6.542381856	6.641417812	6.577345495	6.651655815	6.645769095	6.587381126	6.56524148	6.63250225	6.553963804	6.551849619	0.000162062	0.000290545	0.554312328	0.970128987
ENSG00000100813	8.804930895	9.338025292	8.491992015	9.305433672	8.629620206	9.086156213	8.508187984	9.057338612	8.444689798	9.373373667	8.509397119	9.222336323	8.353670501	9.094972401	8.65727451	9.031275686	8.686073654	9.330348811	8.713676314	9.096495402	8.547357708	9.25830676	8.560129245	9.25232779	8.561242487	9.340777724	8.614019369	8.947537979	8.348418558	9.02034369	8.555209721	9.112889622	8.840630927	9.244265496	4.45E-15	2.22E-14	0.154208726	0.870266027
ENSG00000131473	10.04629965	10.83310506	10.63671168	10.9996278	10.35516728	10.82129794	10.45046174	10.68143852	10.44439923	10.83801048	10.10930319	10.7973433	10.57464536	10.80662777	10.26501784	10.73029771	10.02300973	10.834764	10.22047736	10.54908244	10.20655238	10.81339752	10.09807404	10.91491902	10.15704317	10.8007669	10.1956786	10.68357563	10.28355251	10.76795367	10.13600509	10.8093039	10.25529124	11.02827155	1.13E-12	4.31E-12	0.265678533	0.633801888
ENSG00000153086	6.573211088	6.614228923	6.485234144	6.50184541	6.584061349	6.494978468	6.445143543	6.457076806	6.436954506	6.581948093	6.692736204	6.498225286	6.458754051	6.55318391	6.490774316	6.471485149	6.488108351	6.510544595	6.649383392	6.46793273	6.542685202	6.405504539	6.49223796	6.443925152	6.479312262	6.473522009	6.610563994	6.543494393	6.450722288	6.457560318	6.529493915	6.484373556	6.529928413	6.520129943	0.237376603	0.275286705	0.980014688	0.549219404
ENSG00000196636	9.382480704	9.055991867	9.22243147	8.859381232	9.129293382	9.073157725	9.141834918	8.990976897	9.30976327	9.073452978	9.091493159	9.327267656	9.102667313	9.387724716	9.1523123	9.216657325	9.281379583	8.953759445	9.034760031	9.117850992	8.893236689	9.30997512	8.914091765	9.13021804	9.253909459	8.909668745	9.00733873	9.314385108	9.295414142	9.072277074	9.421297787	9.196373863	9.298412296	9.212123656	0.41054813	0.45298673	0.836916883	0.96722441
ENSG00000122729	9.087908013	9.806063431	8.854409252	9.935424789	8.965889924	10.09109694	8.870880267	9.974622161	8.742505547	9.89530917	9.2410883	10.01905884	8.929253177	10.06093659	9.195414864	9.993036912	9.109493756	9.687379898	8.910909127	9.940654461	8.962755337	9.732610182	9.194052935	10.11113516	9.069304869	9.856136003	8.155224897	9.937394615	9.072682224	10.03508795	9.026907435	9.922040856	8.974007668	9.753807078	2.04E-16	1.18E-15	0.702637054	0.843760638
ENSG00000162390	6.4775277	6.770724234	6.500919789	6.964096577	6.50576526	6.787930602	6.658092032	6.848707707	6.595170681	6.783181301	6.709338498	6.798709539	6.539508324	6.908967061	6.4959385	6.937857297	6.527495751	6.777385476	6.554854041	6.699899581	6.588041103	6.839729	6.612825138	6.830448186	6.587711756	6.81879013	6.751664822	6.897711686	6.602754376	6.7887482	6.495150893	6.745090252	6.551848852	6.831373718	1.47E-11	5.05E-11	0.042740667	0.963704883
ENSG00000119673	7.564164253	7.045163139	7.545956989	7.236437437	7.978178741	7.213995589	7.483679683	7.293970797	7.278533753	6.985454169	7.798687332	7.090605625	7.096951108	7.089603693	7.674461661	7.238441345	7.596506655	6.965234298	7.550836996	7.093771716	7.688216703	7.157311755	7.361210741	6.948207855	7.493458594	7.108423284	6.882599319	7.22394079	7.27188187	7.329560711	7.767891099	7.147525708	7.453171995	7.125416511	6.06E-06	1.23E-05	0.411124019	0.971968608
ENSG00000177465	7.401030131	6.84068231	7.506185296	6.898202716	7.739025515	6.800274407	7.172345959	6.82606038	6.992112304	6.864846434	7.59982954	6.851855361	7.135817871	6.860066257	7.835049038	6.852456211	7.385199663	6.725048072	7.235714404	6.856277367	7.362554778	6.819792583	7.636119464	6.895442846	7.466476845	6.72403663	7.060870832	6.965022764	7.079046643	6.890382735	7.116764098	6.899986438	7.381541432	6.908115913	9.26E-10	2.68E-09	0.804278097	0.730667804
ENSG00000205669	6.621766023	6.443954701	6.596204548	6.517364906	6.52368163	6.517147143	6.467361571	6.561062745	6.534025955	6.550222992	6.466510208	6.540225796	6.668921768	6.517924035	6.498613126	6.479090401	6.557633626	6.531622678	6.482445441	6.599453031	6.542137786	6.553400672	6.492521601	6.562256744	6.589311064	6.548089702	6.487610804	6.513533495	6.539821345	6.528490419	6.569108056	6.444715347	6.546236393	6.51168512	0.389700585	0.432047837	0.995552558	0.599660376
ENSG00000097021	9.15594394	9.495577418	9.275948389	9.535937738	9.204724406	9.481928822	9.107626873	9.665283773	8.98128332	9.183607628	9.121968781	9.427223502	9.062578304	9.275950262	9.108662375	9.462261796	9.091161592	9.431614927	8.58470079	9.478283969	9.182884862	9.414972097	8.859828443	9.388508306	8.82615667	9.394817825	8.746766452	9.591643427	8.9617054	9.17794897	9.213268141	9.358461921	9.098018138	9.369340756	2.16E-08	5.48E-08	0.43014841	0.98100601
ENSG00000101473	7.389749389	7.049150499	7.207050596	7.3179013	7.432338836	7.059977677	7.207110052	7.223032158	7.265069051	7.292410622	7.248972127	7.257637393	7.292095971	7.194053587	7.309767661	7.205098224	7.323093109	6.950460118	7.282131777	7.202956077	7.197279419	7.294524886	7.303893947	7.275605107	7.228012832	7.398067514	7.143276506	7.312497047	7.156995201	7.042182686	7.282863142	7.118679221	7.297452431	7.285511345	0.070989976	0.090581582	0.070136454	0.925321637
ENSG00000123130	8.529864925	8.423604775	8.784657308	8.743762584	8.826405942	8.39651682	8.552957507	8.506918032	8.826405942	8.602937217	8.921092055	8.436145005	8.68911575	8.825567143	8.723604771	8.656706697	8.409855011	8.299564203	8.461301144	8.573965345	8.384600267	8.703769498	8.510479562	8.316556653	8.52214053	8.452166931	8.645575276	8.461774159	8.624549063	8.472714099	8.411289671	8.498092324	8.481731798	8.803379254	0.230219019	0.267543564	0.113542948	0.785585457
ENSG00000153093	6.656097098	6.562045656	6.583265988	6.543280885	6.62466306	6.672870981	6.546049385	6.607382156	6.631810079	6.50861723	6.709511629	6.62393743	6.498720195	6.639500719	6.624775259	6.639695739	6.615002823	6.632475742	6.537280975	6.478123278	6.585348966	6.667314708	6.625886553	6.631482966	6.49651004	6.575546302	6.722177202	6.577192872	6.603819776	6.596569191	6.575075567	6.596789814	6.535343947	6.58797118	0.931665443	0.939415254	0.692107058	0.301573551
ENSG00000143727	9.442711928	9.965307579	9.456248402	9.887559288	9.410579604	9.834895582	9.448013918	9.989981276	9.439332879	9.932263127	9.402138656	10.00211478	9.465431236	9.872221955	9.418117695	9.966752798	9.650154653	10.09887362	9.188168837	9.809422308	9.425241563	9.941161222	9.297221543	9.879659697	9.481911641	9.803968444	9.178202369	9.859880249	9.271722576	9.947331997	9.507058656	9.857439623	9.450808212	9.983035829	9.07E-17	5.49E-16	0.465908073	0.896982161
ENSG00000134575	8.14972114	8.184378179	7.345789278	8.076142754	7.646601624	8.030274653	7.513625036	8.003653677	7.232387793	7.981535288	7.489630776	8.114726785	7.324398945	7.811224676	7.487834922	8.021763469	8.037561179	8.22960387	8.271078574	7.767421166	7.128432068	7.95746444	7.242897611	8.29412999	7.853249881	8.298242004	7.588045555	7.848083394	7.817658018	7.849163306	7.733915209	7.813915291	7.774181463	8.105335954	6.59E-05	0.000122578	0.33720359	0.776780647
ENSG00000102575	7.542569184	6.798575574	7.873568573	6.807726315	8.0528799	6.695623034	8.249070749	6.83185848	7.569142017	6.800912003	8.052667368	6.787140378	8.024342796	6.892237362	7.331548833	6.627399059	7.507810086	6.618197117	7.857801346	6.815161195	8.29603823	6.795235674	7.78076164	6.767222307	8.058322696	6.767128464	7.841824923	6.727785913	7.891216299	6.655784275	7.645665007	6.743575088	7.932149893	6.794380366	4.11E-18	2.93E-17	0.161462688	0.960374829
ENSG00000155893	6.533713041	7.870885561	6.478824054	8.529765755	6.523890266	8.248847106	6.601444654	8.302794879	6.498365561	8.195172435	6.56905189	8.041082317	6.599984343	8.198543802	6.469183937	8.313130271	6.574343972	8.328523242	6.566005235	8.299455977	6.484732575	8.532624283	6.471007225	7.678877435	6.564271616	8.22122563	6.515253658	8.182026592	6.524045618	8.284669585	6.535694508	8.051683303	6.576180365	8.298742001	1.84E-27	5.33E-26	0.098078958	0.856182875
ENSG00000014257	6.482734426	6.635044707	6.592037271	6.641197211	6.529961291	6.757880131	6.549579479	6.67705097	6.510316042	6.594230076	6.750846782	6.656717251	6.527432854	6.593977559	6.59137521	6.607570646	6.527125606	6.804771105	6.468860485	6.643759065	6.577226409	6.618538098	6.539504233	6.826243456	6.510684437	6.634161037	6.709355914	6.668053233	6.51027897	6.693885784	6.600791491	6.66182169	6.514907397	6.628038238	0.000106873	0.000195145	0.214491832	0.909365111
ENSG00000142513	6.721525523	6.809940389	6.817695954	6.84648624	6.798172594	6.592037162	6.639310334	6.6803622	6.698643766	6.645793983	6.603179112	6.623698415	6.796572944	6.658105111	6.593044511	6.705273712	6.664933626	6.6527802	6.786407509	6.644837878	6.627779412	6.821314249	6.611264524	6.690179844	6.721341652	6.684433631	6.735896056	6.597146805	6.678784446	6.611024122	6.758320983	6.590468267	6.66707216	6.702723463	0.421933669	0.464377374	0.549752731	0.50053063
ENSG00000111644	6.585217551	6.435695581	6.492088936	6.535594688	6.534291188	6.438435307	6.574048108	6.472956346	6.540469786	6.512461776	6.51595303	6.499462559	6.543291642	6.516880381	6.600659132	6.519585313	6.589987791	6.471724262	6.459916852	6.524317453	6.556470852	6.53125035	6.577646856	6.46439184	6.490689216	6.505786644	6.458020182	6.468821918	6.575378909	6.520516379	6.468949561	6.592029068	6.570518484	6.63403447	0.115779091	0.142274758	0.222852774	0.437130664
ENSG00000147174	6.756271919	6.570910577	6.608235445	6.538711634	6.633954704	6.547847553	6.70536804	6.606373929	6.728050952	6.596789428	6.685099214	6.540220974	6.710853554	6.544913947	6.595647331	6.602315195	6.753255785	6.583258021	6.746294313	6.559066491	6.785315314	6.576063799	6.815031698	6.629940132	6.808748822	6.54351386	6.764390689	6.603971952	6.714867631	6.618926798	6.68178797	6.537834693	6.765275059	6.571230487	2.22E-09	6.19E-09	0.282771722	0.857187884
ENSG00000103740	6.531968035	7.000121698	6.818883802	6.872474184	6.704526421	6.687846832	6.757987855	6.794607571	6.634383005	6.811228954	6.817443188	6.833010613	7.121192065	6.790167464	6.598165349	6.722348694	6.605153637	6.588132357	6.908072449	6.832404744	6.710065469	6.746018384	6.760097752	6.874758924	6.644220899	6.797079496	6.621549983	6.924943057	6.764000545	6.707305545	6.594565058	6.768117966	6.541335589	6.819290205	0.052344235	0.068547489	0.132299371	0.815881402
ENSG00000151726	7.986023803	6.723313829	7.924464928	6.704476832	7.88472801	6.683310555	7.780070694	6.699796287	8.16092312	6.706598162	7.813199198	6.660116598	8.280946595	6.62463872	7.972450393	6.697594971	7.852927591	6.641944773	8.513578547	6.67641515	8.238208659	6.639226445	8.089135264	6.715017057	8.17870852	6.641704173	8.560922348	6.57618409	8.311256928	6.615811201	8.17870852	6.657716153	8.448411965	6.651894506	1.42E-23	2.17E-22	0.84301935	0.7909915
ENSG00000123983	8.771798568	9.131779943	9.276223989	9.035141381	9.170316753	8.666898182	9.271938295	8.905878132	8.981787548	9.027533045	9.243845222	9.014807462	9.631343083	8.889055261	8.856363508	8.850448855	8.949062199	8.748496366	9.087056731	8.890777791	9.234087663	9.02364918	9.033291081	9.088759884	9.059392777	9.039887955	9.315257546	8.772267784	9.306715053	8.726918195	8.940299039	8.803590387	8.946762783	9.089438392	0.002503625	0.003942364	0.004920964	0.84222272
ENSG00000068366	6.911369502	6.535744635	6.834144657	6.579520498	6.787899877	6.583419995	6.794777262	6.659421711	6.788754909	6.67682689	6.820812856	6.570385539	6.781472447	6.618275394	6.793679496	6.597340129	6.988363463	6.617847894	6.852752792	6.603532575	6.801299053	6.62969693	6.688471821	6.542015389	6.840388297	6.635567149	6.717758919	6.626077647	6.78828382	6.617091967	6.743285554	6.555448875	6.948715402	6.678838772	3.33E-11	1.11E-10	0.048414436	0.930790612
ENSG00000197142	8.90163065	6.533602964	8.774464639	6.542878089	8.821026149	6.490089466	8.630438304	6.500711195	8.528532546	6.536263501	8.669598892	6.435567393	8.933015776	6.490353114	8.949266076	6.475258442	8.721262405	6.598256144	8.789847222	6.533736647	8.66564311	6.456799374	8.731974192	6.452527576	8.87460908	6.482341666	8.771304305	6.47993051	8.799397686	6.515115223	8.730782123	6.484038698	8.836653387	6.568832096	3.16E-40	9.43E-38	0.74349133	0.717822483
ENSG00000005187	7.432579017	6.835186533	7.528500994	6.778419551	7.431967285	6.984889029	7.51909653	6.960602204	7.194291336	6.763853969	7.348597328	6.846771275	7.352232749	7.043788435	8.101992221	6.775069101	7.4458573	6.811265719	7.212002372	7.042985261	7.021798691	6.879491617	7.366355224	6.736158953	7.248363321	6.910982924	7.156810057	6.97291117	7.403604193	6.975995627	7.257433571	6.976504757	7.499550017	6.694076285	1.14E-09	3.27E-09	0.360171813	0.861137315
ENSG00000154930	7.768249783	6.591489156	8.002940222	6.585210835	7.935135137	6.513036964	7.938392329	6.713215611	7.964718204	6.572522232	8.127047377	6.585004669	8.166744473	6.619036857	7.811629362	6.651385868	7.901743498	6.641013273	7.718408074	6.653480655	7.990958236	6.539437678	8.031710556	6.539996384	8.191804219	6.708315891	7.980042372	6.598778966	7.793561402	6.503724394	7.483145333	6.560135871	8.022633619	6.606525028	3.44E-26	8.14E-25	0.441993029	0.221570901
ENSG00000131069	8.458312277	7.3853019	8.888200131	7.765202942	8.631663463	7.803802247	9.818097116	7.901663393	8.97053501	7.423024392	8.986109081	7.520614346	9.215062477	7.846275507	8.919485331	8.044097844	9.287445585	7.527183933	8.201916697	7.785885644	9.325474345	7.533452633	9.203027146	7.29288125	9.05053256	7.761103589	8.789454327	7.937907154	8.471159164	7.951799961	8.366496552	8.090545042	9.191381797	7.360559355	1.40E-12	5.33E-12	0.018795955	0.579755949
ENSG00000111058	6.722580224	6.685875938	6.717697363	6.699719938	6.601840397	6.682010168	6.663623616	6.783122345	6.655599271	6.734288026	6.616313319	6.722321086	6.647184973	6.755349709	6.708608839	6.671664445	6.654960396	6.687831494	6.623850857	6.720046322	6.672651399	6.733018885	6.702518455	6.680731488	6.735966068	6.681905141	6.665972394	6.784349365	6.722973792	6.71063493	6.607750588	6.650803024	6.672838902	6.676891609	0.014941819	0.021313375	0.693917756	0.786212185
ENSG00000143632	6.587114925	8.88610461	6.512377532	8.229326131	6.565612171	7.286914508	6.559753637	7.271804394	6.555147404	8.922106796	6.517411664	8.628284228	6.561957862	8.479762686	6.505217318	7.429950709	6.486386768	9.54725877	6.519353532	8.137254282	6.532285867	7.97188385	6.53055349	9.534732337	6.595870697	8.646598127	6.565693863	7.66608422	6.433757151	7.246133895	6.501112133	7.884334908	6.551892907	8.562111365	1.42E-11	4.89E-11	0.330674289	0.777469049
ENSG00000107796	9.766857023	7.0389582	9.779118548	7.333828683	9.621491541	6.956368012	9.411308906	6.996272752	10.1531257	7.102539694	9.430175726	6.919083496	9.860980809	7.135690153	10.05973428	7.097403298	10.14611323	8.30088696	9.587977168	7.026973444	10.20281922	7.27557104	9.97844459	7.205153069	9.641457707	7.274569817	9.415360941	7.054132564	9.321702193	7.075707428	10.29619236	7.188145793	9.567774815	7.0215891	1.33E-23	2.05E-22	0.799860658	0.930790612
ENSG00000075624	13.58546751	13.3502133	13.73634504	13.58546751	13.66434379	13.23509022	13.84811168	13.27057481	13.66434379	13.12439684	13.78574385	13.1466042	13.78574385	13.34681357	13.63622298	13.25659162	13.78574385	13.43288203	13.63622298	13.34681357	13.63622298	13.03318803	13.46897075	13.12902388	13.88895869	13.515165	13.33862726	13.05731166	13.57963155	13.33862726	13.88895869	13.15314873	13.88895869	13.07802628	1.11E-09	3.17E-09	0.08315146	0.740461077
ENSG00000159251	6.542531509	9.724632586	6.520679173	9.437921546	6.518875705	8.355906859	6.664313794	8.86207555	6.579199764	9.45941316	6.495207786	9.020749449	6.593722113	9.567941995	6.522811762	9.091204817	6.539735234	9.557681379	6.54323782	8.885213803	6.655942321	9.2244719	6.519184498	9.79513387	6.530074586	9.614588487	6.565199659	8.96405134	6.548980236	9.059530085	6.461671427	9.138904546	6.526252988	9.274343894	2.27E-26	5.50E-25	0.364868771	0.744662009
ENSG00000184009	13.90327945	13.72382633	13.90327945	13.79413703	13.64680202	13.72382633	13.79413703	13.79413703	13.90327945	13.79413703	13.888275	13.77435356	13.888275	13.77435356	13.888275	13.70096416	13.888275	13.70096416	13.888275	13.888275	13.888275	13.77435356	13.89112678	13.89112678	13.79208392	13.79208392	13.52215406	13.89112678	13.89112678	13.89112678	13.79208392	13.79208392	13.72827947	13.72827947	0.206629695	0.242314881	0.943620824	0.656896121
ENSG00000163017	6.523834134	7.950830595	6.451386565	8.432198463	6.498261684	6.899906654	6.512453362	7.071288577	6.47898281	7.917542895	6.3817509	7.570506058	6.506004888	8.430865062	6.447760303	7.434285459	6.537138151	7.453927461	6.52543462	7.140134082	6.414436016	7.588635722	6.453890546	8.149658295	6.537180361	8.844365758	6.496653315	7.04793327	6.583421981	7.151692104	6.521941738	7.158695297	6.489674797	7.789768414	4.16E-10	1.24E-09	0.003820552	0.622162912
ENSG00000077080	6.632638667	6.66862265	6.524711272	6.609637729	6.690973939	6.775067869	6.594479882	6.680129654	6.656858986	6.596126147	6.5574969	6.777152838	6.588717277	6.682760015	6.539258527	6.657677625	6.563194357	6.640667981	6.581449806	6.814657016	6.584301531	6.80064713	6.547526211	6.698506389	6.531295726	6.753498852	6.531821164	6.754827406	6.566432396	6.684879564	6.557049581	6.77933211	6.544923514	6.74983282	1.05E-07	2.48E-07	0.742159064	0.967058295
ENSG00000117148	6.539630542	6.606940052	6.551840906	6.475704451	6.697427609	6.517160096	6.594599201	6.590839663	6.501114247	6.557316415	6.562564105	6.492650398	6.507960134	6.489032461	6.512105761	6.915496324	6.52553079	6.600953262	6.524386579	6.522360584	6.417048198	6.566213351	6.63831647	6.511301271	6.630966292	6.451386372	6.524021691	6.511864829	6.656410074	6.534549156	6.507541889	6.544074266	6.674159928	6.54439402	0.799215608	0.820803346	0.498784555	0.957273994
ENSG00000072110	6.757058935	10.10748367	6.931401761	10.12354658	6.546878926	9.650248952	7.138792479	9.882015604	6.952030624	9.999192445	6.597306855	10.04092169	6.574868873	9.962300727	7.779537114	9.875387119	6.573596044	10.00753798	6.954515922	9.930525808	6.556627934	10.16227745	6.708539739	10.21159838	6.995621723	10.196055	6.719312701	9.709091799	6.775269096	9.761822346	6.698797754	9.872000039	6.560620929	10.07927774	1.08E-29	4.43E-28	0.088203578	0.949557858
ENSG00000248746	6.604640447	8.171914636	6.546772058	7.947628254	6.618660695	9.18473419	6.584011554	9.152755398	6.59869044	7.729457935	6.592951657	8.295530807	6.492099194	8.128206229	6.577188131	8.449024108	6.504645327	8.882576417	6.597449543	9.007998129	6.628953	8.199288789	6.553990181	8.105742914	6.489517542	8.042465069	6.59875139	8.814968969	6.559088002	9.075940327	6.638966136	9.042706519	6.580852207	7.733397035	3.86E-17	2.46E-16	0.003736716	0.2311475
ENSG00000130402	8.739446454	8.826011994	8.421427656	8.609087227	8.57739628	8.354457612	8.543879214	8.341758782	8.712979889	8.703614943	8.463102988	8.541741781	8.480895311	8.74005733	8.603083387	8.257616962	8.401412143	8.363619647	8.649858985	8.510633931	8.55966947	8.691232543	8.653922376	8.688196315	8.717530082	8.592246617	8.817811265	8.43230331	8.551670771	8.237118601	8.804762503	8.299908873	8.609485388	8.609004975	0.10145098	0.126021139	0.019923573	0.761880718
ENSG00000138107	8.941138011	9.333812081	8.623563524	9.369942658	8.750212148	9.298912243	8.584244747	9.215598384	8.686601228	9.23144695	8.614489696	9.292028322	8.538590216	9.19350057	8.590902672	9.362356489	8.742455614	9.115785496	8.82236892	8.841418677	8.364601702	9.237027998	8.476824296	9.135631429	8.607883384	9.234480504	8.621413626	9.095464199	8.633031964	9.094073361	8.798667377	9.050374257	8.847124101	9.303190094	2.37E-13	9.71E-13	0.200901525	0.910825882
ENSG00000115073	8.555290995	8.056598353	8.929465976	8.02515177	8.490708293	8.171666994	8.707590156	8.100244997	8.818918645	8.027830585	8.86295828	7.999435568	8.599720778	8.132502107	8.567709937	8.060051123	8.65523265	8.038129218	8.55993423	8.267073577	9.046451215	8.029211925	8.926459825	8.070426665	8.705106744	8.022047885	8.552120181	8.002691283	8.585530811	8.095596217	8.528472931	8.234595	8.557218473	7.938530613	2.60E-15	1.34E-14	0.047124738	0.672517321
ENSG00000138071	11.28298684	10.18248992	11.5330913	10.28396516	11.32389727	10.27721994	11.4453843	10.20823906	11.59419858	9.989813743	11.32500053	10.12036588	11.5337676	10.02011415	11.60028665	10.09976797	11.29228741	10.27045938	11.43155358	10.1517013	11.63124863	10.28620636	11.38244702	9.851583658	11.57673321	9.9885195	11.38244702	10.30335556	11.44309869	10.44060616	11.48659331	10.1727264	11.60881489	10.07480332	9.61E-26	2.13E-24	0.434590479	0.227483002
ENSG00000133627	6.806420714	7.142033015	6.965308634	7.136877824	6.758220817	7.322881527	6.888468395	7.218886871	6.954024011	7.119759902	6.857633768	7.271822595	6.975085643	7.137220625	7.001289265	7.129828892	6.811456904	7.122843826	6.928395249	7.236473487	6.839031816	7.216127161	6.806085389	6.975495719	6.81347066	7.101105699	6.870077945	7.156714642	6.859913823	7.138754151	7.035177123	7.28680479	6.984556564	7.135707545	2.18E-11	7.35E-11	0.703419435	0.734986473
ENSG00000101442	7.129296777	7.251762995	7.163711443	7.198739965	7.216413752	7.405043813	7.247385626	7.281009819	7.141582077	7.280897222	7.141345027	7.350456996	7.127598187	7.275898954	7.215836921	7.211898183	7.2104612	7.307560586	7.194204828	7.33131796	7.104951457	7.271900236	7.124122611	7.316059191	7.340620992	7.323307302	7.239915259	7.265934691	7.177238604	7.215608882	7.08697966	7.331932405	7.250447084	7.263441103	2.00E-05	3.90E-05	0.718075674	0.794729229
ENSG00000075089	8.77942264	8.7306834	8.960613152	8.56539495	8.931737836	8.895796888	8.825826892	8.913926116	8.92783606	8.71996695	9.008488865	8.928353052	8.869695605	8.891686192	8.758837004	9.147626789	8.849984023	8.722325458	8.834629009	8.913950934	8.968103661	8.955876244	9.109062595	8.821046582	8.85535125	8.753163716	8.776722109	9.054710844	8.813351075	8.916913041	8.796188624	8.964162291	8.806900298	8.829256691	0.830491177	0.848990506	0.281123136	0.779780812
ENSG00000113812	7.138150196	7.053504139	7.072093541	7.139805078	7.152799859	7.053213516	7.246064162	7.01795356	7.071796227	6.837719549	7.1057526	6.975777222	7.080671339	7.029249514	7.111335293	7.067660298	7.243880085	7.122754468	7.299146094	6.919136596	6.873242258	6.905145321	7.147205696	7.012784751	7.211670213	7.102365071	7.183529058	6.969545868	7.349818055	7.005148261	7.124715805	6.859268187	7.089718933	6.859983144	9.45E-05	0.000173286	0.016194765	0.330251522
ENSG00000123165	7.109637202	7.444956818	7.182493732	7.778741499	7.159210662	6.927550641	7.024025534	7.114571223	6.931239053	7.20139864	6.917012383	7.021809084	6.946913889	6.898406052	6.948076942	6.929657785	6.91866008	6.901888167	6.88270425	6.874403867	6.900312158	7.295328224	7.017267671	7.150251791	6.970028343	7.297611324	6.919465271	6.796653423	7.022381931	6.733702745	6.981029243	6.775432817	6.888463746	7.256747047	0.158158792	0.189409967	0.245614689	0.856601238
ENSG00000115170	6.623549668	8.663116021	6.602748793	8.425976489	6.584136568	8.456402768	6.579860708	8.259095532	6.578244755	8.69288878	6.587728006	8.748571365	6.573847712	8.504981759	6.598518292	8.631323827	6.663767006	8.697866371	6.659186764	8.464860699	6.511697998	8.631323827	6.621181512	8.687113294	6.589747906	8.653178514	6.508962135	8.550214601	6.595840986	8.744965587	6.478639728	8.649891853	6.62219543	8.68114635	4.78E-36	5.62E-34	0.491732214	0.927228587
ENSG00000135503	6.499961099	6.613672576	6.641285454	6.403586854	6.547323982	6.5461361	6.484862504	6.574834399	6.524573887	6.543941015	6.64382865	6.540006957	6.478199543	6.588920579	6.578196791	6.616539567	6.497034181	6.618726974	6.532071063	6.614411117	6.45929469	6.540849921	6.545181651	6.466581792	6.489991409	6.611972035	6.60905264	6.527432289	6.472446822	6.549317183	6.558819287	6.535477581	6.456919526	6.595108291	0.193947883	0.228361601	0.973806489	0.664352437
ENSG00000121989	6.570438505	6.611629525	6.516780368	6.778651717	6.594813873	6.758935735	6.537913107	6.770401119	6.569995456	6.75400382	6.485106728	6.70864714	6.563049243	6.76775167	6.554161937	6.701193364	6.62120585	6.69572781	6.609720501	6.738315355	6.593755871	6.818733977	6.573374244	6.769491617	6.510822049	6.755442001	6.605279302	6.718763235	6.552265671	6.714246095	6.521827791	6.732389956	6.511189589	6.734400042	4.73E-13	1.88E-12	0.564580031	0.885027216
ENSG00000114739	6.43779635	6.448820521	6.484827447	6.509895201	6.560152636	6.531448016	6.553733417	6.516916673	6.513296189	6.498227667	6.495256957	6.528393576	6.423259819	6.526561094	6.524852337	6.467678398	6.487361871	6.616300973	6.472665568	6.567067357	6.511534171	6.531533752	6.538833135	6.485568988	6.6156164	6.601203205	6.486820096	6.477999044	6.475319441	6.553186986	6.481967758	6.51766383	6.476176978	6.472497057	0.285541944	0.325168824	0.275517648	0.980078756
ENSG00000119640	6.777859663	6.415534506	6.639727761	6.593134096	6.676034175	6.476450906	6.601625921	6.484906309	6.650814501	6.537853821	6.602355653	6.567437925	6.547293786	6.528433547	6.627569929	6.510951527	6.758458252	6.491425522	6.678773202	6.467127435	6.56734262	6.533392762	6.609832159	6.549517576	6.615109669	6.483104898	6.699830789	6.422386216	6.584337963	6.582831855	6.710239584	6.525390168	6.738513849	6.454082372	7.44E-08	1.79E-07	0.90368315	0.928174521
ENSG00000170634	6.628065195	6.59660015	6.531971728	6.511325442	6.675798023	6.559153081	6.577105055	6.599335411	6.662426904	6.560429856	6.753681792	6.536415088	6.581507391	6.531259892	6.707792078	6.526610148	6.610693353	6.567223283	6.528473436	6.544861219	6.577087952	6.60266715	6.584816083	6.602517362	6.605204161	6.533406922	6.678552156	6.516363884	6.509275132	6.570809904	6.651380038	6.617690186	6.556993726	6.559011667	0.009954284	0.014544731	0.505642579	0.589918828
ENSG00000140955	6.49630184	6.649242922	6.438805628	6.534572785	6.518594747	6.524485072	6.487456181	6.536011324	6.601695765	6.767548249	6.494271145	6.634529337	6.423520646	6.542493652	6.482106152	6.634411489	6.571884725	6.457294144	6.567382034	6.522734168	6.555789262	6.595275369	6.505576412	6.584514678	6.654334759	6.681993091	6.853693069	6.556016888	6.627506192	6.492716946	6.512983707	6.4900173	6.502313076	6.614533759	0.325105092	0.366607869	0.184309067	0.927228587
ENSG00000168803	7.497280374	6.887332164	7.41499442	6.82772719	7.623962426	7.018673661	7.475778397	6.93696769	7.56795764	6.804148984	7.52671632	6.916297622	7.476404899	6.92078849	7.437905467	6.971954883	7.487671287	6.787357238	7.570569511	6.981604164	7.438466882	7.014695988	7.445485401	6.842704473	7.381959067	6.757418002	7.558011909	6.983891123	7.414475852	7.027064754	7.43647943	7.104093336	7.500334705	6.684543401	2.69E-19	2.25E-18	0.438796314	0.778259038
ENSG00000137845	7.716769809	7.695750151	7.606638626	7.881826225	7.473315467	7.601058809	7.673102262	7.776398193	7.371426951	7.957396153	7.767560413	7.901420433	7.555136109	7.729013826	7.62562245	7.716786306	7.628935992	7.71629905	7.575274777	8.125615777	7.607037606	7.838576284	7.585493564	7.509205315	7.679576967	7.741287778	7.336695668	7.829647506	7.566705071	7.919543492	7.598725295	7.638742034	7.381514317	7.83110218	3.41E-05	6.53E-05	0.828114907	0.510520292
ENSG00000073670	6.698220302	6.602367447	6.424034377	6.539460422	6.551539537	6.666766843	6.469242481	6.553880221	6.563312691	6.647226148	6.843849309	6.482088274	6.583648311	6.611997093	6.483010523	6.668802901	6.487825279	6.644865622	6.530621388	6.597406345	6.586985924	6.557425912	6.480828412	6.572819096	6.450424267	6.673648371	6.627133537	6.608614692	6.448559313	6.653072725	6.514179514	6.645991647	6.571202908	6.623170499	0.039406124	0.052859557	0.546137251	0.607492221
ENSG00000148848	6.694805857	6.599588293	6.623398368	6.603463126	6.63398638	6.464597555	6.540603379	6.561326647	6.608906327	6.607018999	6.802250339	6.445546702	6.593411842	6.590128683	6.617343747	6.587876152	6.59164506	6.543695846	6.604619354	6.586136761	6.608554345	6.612321956	6.574707132	6.607152202	6.636820413	6.585137857	6.526243065	6.536057555	6.542922532	6.537297642	6.658115101	6.549856969	6.676699529	6.579483415	0.010631505	0.015471475	0.509731752	0.669280246
ENSG00000143537	6.68656826	6.859321105	6.825710391	7.139089188	7.056387436	6.843682666	6.833864646	6.973775726	6.999382796	6.836943324	6.804383989	6.887195715	7.057889971	6.867572275	7.029512006	7.008025079	6.746124031	6.982830375	6.78913773	6.971106775	6.982429911	7.053388769	6.982424299	6.940441167	6.782887075	7.00950943	7.022532753	6.8542266	6.806462567	6.757495529	6.810242047	6.969062648	7.097827548	6.899985204	0.415582426	0.457757592	0.704614012	0.34041031
ENSG00000151694	7.30378054	8.021255922	7.404355264	7.849689038	7.385362023	7.750749684	7.525023334	7.644093866	7.265867382	7.878174427	7.504350662	7.626025509	7.355557071	7.868178939	7.596442753	7.679264159	7.372543136	7.817943172	7.385166334	7.849627163	7.397916346	7.74154363	7.478400787	7.580683425	7.563077961	7.82646556	7.623108809	7.582832873	7.385539585	7.725684812	7.281156926	7.554927583	7.477532209	7.79773811	1.77E-09	4.96E-09	0.624035573	0.794739116
ENSG00000135074	8.53138399	9.316545828	8.963776666	8.565988902	8.84435203	8.487931159	8.39197904	8.635538884	8.1118634	8.487931159	9.179751707	8.950188573	8.888976138	8.083032571	8.537676258	8.448063676	10.32720189	8.654945602	8.805939933	8.610335766	8.189363393	8.142847367	9.174065911	9.130355459	10.06092285	8.163144373	8.060640508	8.518067854	9.24268896	8.520661451	8.90960687	8.670164088	8.466818504	8.340372888	0.085689532	0.107820857	0.014061748	0.632502769
ENSG00000104755	6.534932197	6.595224205	6.709708131	6.565047338	6.626355855	6.539167805	6.563491978	6.590414959	6.684460072	6.604105482	6.680716612	6.575974068	6.52596025	6.611457984	6.601227325	6.57966258	6.569929126	6.511234087	6.569778533	6.578391068	6.70796822	6.60153558	6.576096473	6.607654278	6.696853491	6.621184142	6.607834802	6.629293998	6.65552601	6.560576312	6.544212333	6.527498949	6.645934123	6.626553252	0.073327017	0.093262276	0.109235007	0.740260528
ENSG00000114948	6.743758849	7.253205765	7.309375845	7.370736672	6.711032235	7.368972875	8.014448121	7.595270692	7.347607498	7.309637256	7.054215446	7.382589452	6.633097256	7.33757343	6.644149747	7.500387505	8.604911304	7.625914571	7.656595714	7.22501977	7.707030002	7.228536706	7.371760111	7.279940309	6.73586269	7.581017363	6.728951796	7.369572826	7.083971966	7.531235785	7.683389667	7.230868647	7.793069831	7.253153951	0.492625522	0.532934017	0.115418911	0.294076418
ENSG00000042980	6.589230935	6.55091101	6.590861801	6.580960036	6.563883466	6.494966889	6.582355902	6.552473313	6.457562201	6.554218187	6.538028947	6.502229674	6.633644803	6.509669653	6.608610358	6.59007007	6.618295351	6.581807531	6.593559335	6.569490185	6.4509106	6.529513572	6.621268809	6.617315908	6.548390021	6.47787179	6.49310097	6.550656805	6.498655825	6.594437312	6.568732523	6.478709684	6.523601345	6.555918133	0.539146498	0.578203449	0.897035122	0.54481977
ENSG00000168594	6.569726368	6.499037836	6.587012991	6.632194862	6.475352811	6.574938736	6.546090452	6.533362203	6.535137128	6.542981515	6.567205391	6.510277025	6.518625442	6.54246618	6.611147093	6.475475898	6.514788895	6.535046832	6.583329357	6.508714962	6.571307058	6.570005867	6.552141528	6.500328093	6.594212265	6.615200316	6.614278406	6.49518901	6.508434829	6.552294408	6.565614227	6.533922111	6.485915126	6.556721469	0.407191739	0.449729225	0.057882284	0.874808221
ENSG00000197140	6.691154942	6.518700529	6.56493663	6.591789367	6.59623302	6.556010985	6.584681334	6.65814558	6.594955976	6.534012485	6.52996837	6.538162616	6.542744668	6.557281984	6.604503497	6.574582951	6.54349325	6.560639681	6.518946393	6.554096828	6.536252142	6.575870565	6.524902734	6.545662024	6.653476764	6.529839079	6.539798711	6.615982887	6.543178604	6.572032103	6.550377626	6.567873752	6.652553849	6.567960616	0.576601582	0.614122068	0.153779707	0.948571317
ENSG00000149451	6.535782944	6.520062128	6.494075047	6.482207021	6.453303006	6.609446923	6.508580963	6.544919715	6.571307517	6.54606014	6.595576204	6.514915608	6.53745917	6.565426102	6.545010104	6.542313331	6.553068441	6.495071795	6.521875051	6.492976682	6.638869005	6.525617322	6.540456715	6.5402088	6.592652884	6.477601537	6.623396629	6.534622193	6.519467001	6.450920629	6.518356874	6.609235532	6.433073855	6.494224955	0.439258835	0.481239008	0.956785012	0.99347678
ENSG00000151651	7.312308858	6.605545138	7.715941534	6.494306512	7.14092904	6.613843254	7.795472984	6.577579421	7.799444747	6.555273023	7.58048655	6.559477249	7.780889815	6.511633337	7.808698526	6.50446575	7.617145477	6.53338939	7.706882946	6.500633707	7.845985205	6.536508949	7.971893144	6.506333548	7.632762034	6.479570956	7.708260156	6.527073138	7.515904441	6.532168475	7.859344315	6.550459203	7.701518221	6.469324286	1.78E-22	2.34E-21	0.59632162	0.925190373
ENSG00000168615	6.877212079	6.594694298	6.754071086	6.652640788	6.983270779	6.701396367	6.947410605	6.704305105	6.782833783	6.678569644	6.927416384	6.603499356	6.838818204	6.690835255	6.861997668	6.771250261	6.865290486	6.758250836	6.683368234	6.720617731	6.866283765	6.669455687	6.770007574	6.677103039	6.870478995	6.670935226	6.78243496	6.686800148	6.737678544	6.672553174	7.014007467	6.68245953	6.721536265	6.674725098	4.83E-07	1.08E-06	0.196099388	0.976764172
ENSG00000154734	6.509978324	6.982243986	6.493983204	6.634011283	6.534583019	6.681973399	6.532398615	6.704749936	6.541082883	6.823824862	6.550069782	6.919366702	6.549710802	6.544802693	6.571780558	6.651834903	6.402438764	6.89480686	6.474855458	6.807868521	6.540472982	6.772727818	6.458877221	7.038400867	6.510646628	6.77557818	6.447152167	6.814575211	6.533650889	6.826613975	6.494376992	6.882337469	6.574082049	6.755821896	4.29E-10	1.28E-09	0.067929042	0.877495535
ENSG00000160323	6.59274634	6.59163959	6.664822607	6.626911995	6.679620559	6.624888903	6.649921336	6.603803222	6.508200404	6.571652659	6.685716663	6.576138	6.664351205	6.541062072	6.537858545	6.553220028	6.637300988	6.633563425	6.616349758	6.58755713	6.635378043	6.638808931	6.591676836	6.690279524	6.655651666	6.576522846	6.57547145	6.613042549	6.602812518	6.55912244	6.64068778	6.549885129	6.683533333	6.618561236	0.110535065	0.136446946	0.840359527	0.93007021
ENSG00000166106	6.643483965	6.494168831	6.656387443	6.572738817	6.564651398	6.527432504	6.5121744	6.581738043	6.641117194	6.67460156	6.4254019	6.497242892	6.624178586	6.586687327	6.574869421	6.558334287	6.619415636	6.587417581	6.585690837	6.510292249	6.553049656	6.572931228	6.602793972	6.547878592	6.528907831	6.559170701	6.666696354	6.531123534	6.538901014	6.534796666	6.692009817	6.515999063	6.486161695	6.634569926	0.243412192	0.281832369	0.073050279	0.924569318
ENSG00000145808	6.554299095	7.802204585	6.524672156	7.430467526	6.63823426	7.87100317	6.536224995	7.742708945	6.644323526	7.770295666	6.547746703	8.192050372	6.513380138	7.628960474	6.528052677	7.535824151	6.502880947	8.083914178	6.59454048	7.844934159	6.519460218	7.914289703	6.474803961	7.892613564	6.478925519	7.830260325	6.483663948	7.943069851	6.45950906	8.214647743	6.49712963	8.054659329	6.49476471	7.795181229	4.92E-24	8.21E-23	0.267456652	0.930738727
ENSG00000087116	6.566825228	6.497470982	6.768039347	6.511243845	6.511572597	6.49062226	6.573691918	6.501928798	6.494469123	6.518792781	6.592018884	6.500235991	6.483467459	6.475307064	6.484981987	6.561986549	6.469261246	6.555565994	6.490061239	6.524017946	6.54130603	6.502386111	6.530111555	6.380648936	6.539823117	6.522630098	6.684606528	6.494210092	6.449123587	6.571445518	6.60867872	6.506122794	6.606939624	6.502140124	0.052948485	0.069257297	0.504216213	0.948598217
ENSG00000156140	6.47521989	6.520314014	6.54795798	6.541556915	6.631607172	6.562848984	6.599360187	6.559224651	6.384331985	6.575998057	6.530654525	6.633417367	6.450517263	6.538606493	6.582123012	6.571989914	6.521141916	6.574718104	6.517170701	6.478838821	6.560384228	6.555364545	6.563275511	6.614131183	6.494707569	6.553875758	6.533650252	6.521302815	6.535765182	6.661385755	6.544510795	6.602909382	6.523971059	6.598907901	0.040482432	0.054214222	0.706958809	0.777469049
ENSG00000158859	6.815582717	6.647072958	6.755125397	6.683512857	6.859294522	6.729676479	6.778539243	6.647371761	6.57852482	6.59114692	6.807518486	6.670291152	6.738155232	6.618885372	6.693610298	6.730588619	6.824103633	6.643526718	6.762958234	6.580958684	6.73568694	6.702139312	6.615593366	6.71771222	6.554842095	6.622049183	6.63110029	6.641067999	6.722994007	6.771074967	6.504221033	6.679519776	6.653200882	6.607486502	0.127442994	0.15534494	0.59480307	0.874808221
ENSG00000049192	6.616715133	6.584021423	6.739227893	6.582581737	6.740185525	6.555995641	6.664847111	6.595486006	6.81216438	6.575182886	6.595749827	6.591315746	6.736277997	6.565230155	6.705293182	6.52177454	6.747583798	6.580658922	6.646136494	6.675149895	6.855233096	6.587417945	6.768460452	6.510939763	6.733921241	6.563336662	6.761878384	6.621628632	6.669257414	6.703473991	6.778958802	6.626809074	6.739630994	6.544260684	1.63E-07	3.81E-07	0.52387169	0.610168554
ENSG00000136378	6.547619956	6.776583411	6.411896371	6.854177281	6.568336342	6.858598121	6.456651784	6.881467566	6.538649004	6.781018111	6.500610518	6.729612409	6.472226557	6.768771585	6.560450037	6.731138498	6.475706161	6.876011756	6.571256083	6.761235406	6.562279504	6.697308154	6.558090947	6.74392108	6.566314874	6.833619711	6.426861201	6.850572387	6.520478281	6.862511329	6.416926537	6.785376187	6.531223899	6.730447918	1.60E-15	8.40E-15	0.137821942	0.905372708
ENSG00000134917	6.604625738	7.214937861	6.619268185	6.886314356	6.632673425	6.754783016	6.553516059	6.887427358	6.527232397	7.228728746	6.679598458	7.111852941	6.615003553	6.762432401	6.630688157	6.848024396	6.506073005	6.753568293	6.660513933	6.727711643	6.572085401	7.100496861	6.612052892	7.053724156	6.604951115	7.040258505	6.561149695	6.904395997	6.518661682	6.688640826	6.578626856	6.776447677	6.691883423	7.141347825	1.11E-08	2.88E-08	0.005338633	0.636051265
ENSG00000163638	6.516933406	6.565305967	6.491856035	6.453675295	6.545497878	6.510888284	6.469478416	6.475335099	6.562603365	6.383817786	6.487952307	6.558756581	6.43690424	6.490718075	6.412606196	6.490877977	6.553010659	6.625014993	6.542410262	6.590227011	6.507568832	6.397884682	6.467541306	6.593088653	6.453434399	6.45862709	6.477018942	6.529887271	6.478808886	6.592339256	6.477618972	6.71700723	6.495309032	6.474186179	0.189865449	0.223899316	0.01994236	0.861447308
ENSG00000178031	6.58171566	6.504423852	6.493453605	6.519122355	6.384582082	6.517653752	6.631552353	6.585297345	6.559829391	6.541848078	6.527178654	6.515589842	6.591414525	6.586952941	6.480215316	6.556505535	6.46693088	6.501649022	6.624803189	6.56060474	6.504619603	6.556294264	6.602602746	6.499104286	6.660909572	6.601081794	6.512550394	6.530105479	6.475898019	6.587524511	6.571867984	6.534070792	6.493552777	6.48724295	0.950663267	0.955972926	0.524351097	0.651194986
ENSG00000197859	6.517728986	6.537325585	6.572509288	6.560442974	6.605804642	6.626627854	6.569728776	6.601871845	6.731342049	6.580482524	6.543469923	6.550596718	6.611087845	6.574574765	6.659871197	6.590908502	6.526872448	7.045191952	6.570709846	6.53320849	6.682609745	6.567026176	6.57637286	6.635935806	6.531651883	6.778480795	6.623786745	6.626984196	6.553160632	6.637723999	6.644806237	6.638529007	6.532915003	6.493564229	0.363256955	0.405225959	0.52387169	0.611427468
ENSG00000156218	6.467944291	6.613410061	6.581589629	6.566257345	6.638498327	6.618848214	6.706058188	6.593804188	6.56856684	6.510250899	6.772248207	6.612927574	6.601218442	6.531329308	6.619141152	6.594667808	6.554560565	6.577256605	6.622611165	6.517823382	6.549983812	6.579124386	6.569360563	6.503604897	6.633354687	6.54383052	6.716273548	6.551983974	6.66776158	6.574004788	6.667839742	6.590132866	6.642863898	6.458609053	0.006817214	0.010178433	0.56647074	0.952152649
ENSG00000143382	6.578275149	6.643792886	6.584132139	6.615966909	6.627505887	6.518090336	6.63879339	6.621534815	6.585094931	6.608972969	6.62969893	6.665435927	6.565760274	6.61046927	6.551686372	6.577931229	6.556977432	6.661135771	6.596610372	6.527110128	6.654200454	6.599775184	6.563966676	6.564058096	6.623542627	6.587689313	6.569486956	6.614744638	6.660483362	6.522460655	6.664234303	6.590430722	6.527895552	6.616805834	0.907156903	0.917119898	0.697176348	0.935455136
ENSG00000185761	6.580808666	6.664447013	6.583013889	6.579924811	6.573744866	6.540174598	6.544734678	6.55272677	6.643751778	6.619575426	6.635257729	6.567289288	6.640867745	6.615733604	6.645171428	6.561756806	6.529001953	6.62941518	6.565243294	6.599018035	6.616064534	6.60625419	6.607719352	6.578820488	6.620488318	6.596923276	6.623316638	6.598628121	6.547724777	6.588508419	6.639661757	6.587991615	6.537654427	6.576322722	0.766970106	0.792138941	0.9065883	0.643358751
ENSG00000105963	7.140916078	6.566815713	6.872233615	6.5900479	6.877483609	6.484579745	6.997511965	6.489351609	6.771019686	6.560201555	6.959287581	6.54146125	6.845299754	6.519374766	7.106777235	6.586291458	6.624006167	6.548384265	7.268974761	6.586506344	6.729973892	6.485061725	7.016489155	6.487409439	6.81229108	6.573261898	7.034052205	6.558537358	6.953481659	6.471222854	6.979593194	6.559628676	6.818068538	6.560948496	1.59E-11	5.44E-11	0.634573288	0.435015616
ENSG00000184060	6.707961809	6.547059348	6.951444583	6.647536487	6.770679622	6.564633313	7.008315295	6.609685888	7.488218626	6.613778935	7.038310143	6.586725464	7.108247209	6.606552902	6.856987198	6.644615767	6.905618596	6.585444645	7.204405133	6.524532934	7.335189255	6.548986655	6.966783558	6.490896111	6.954059936	6.584931683	7.032964587	6.604577097	7.286588069	6.593901439	7.242697824	6.565484291	6.687817042	6.495806538	7.29E-10	2.13E-09	0.272755715	0.808310791
ENSG00000160710	11.34328702	11.12176091	11.24381289	10.87526757	11.15202361	10.7436556	11.27260294	10.78056315	11.42699577	10.88033914	11.44650945	10.98815159	11.51147785	10.99531768	11.33671768	10.74239173	11.0572735	10.64258196	11.43494962	10.84147812	11.10235887	10.87496056	11.28896842	10.95446721	11.38262199	10.8416053	11.36810439	10.78982592	11.34914229	10.80039466	11.40218109	10.96941898	11.33971892	10.96502556	8.17E-13	3.17E-12	0.042192269	0.844938432
ENSG00000197381	6.745492892	7.645189646	7.08088816	7.51743397	6.766263938	8.124942198	6.945123184	8.02110475	7.520290819	7.641719015	6.590074152	7.663603733	6.933312826	7.619382129	6.893699732	8.049241094	7.17451151	7.838964372	7.414888489	7.927968923	7.181762776	7.814225548	6.651932172	7.464283095	7.572915305	7.395562793	7.52579323	7.965999333	7.177964649	8.047904459	7.015760366	8.009803027	7.318551611	7.699773879	4.91E-09	1.32E-08	0.007286583	0.530057946
ENSG00000185736	6.508511366	6.556164832	6.766468867	6.538929166	6.568564381	6.583297195	6.681917854	6.662117466	6.764004427	6.506959468	6.706790014	6.613761136	6.763492775	6.510706372	6.682298231	6.575843038	6.597284441	6.49309731	6.565758497	6.623462291	6.627911195	6.459212489	6.681349902	6.539914412	6.582367459	6.540345397	6.73218823	6.574919404	6.68810703	6.503583203	6.53748772	6.635068044	6.549225405	6.570560502	0.001081478	0.001773919	0.173791363	0.867036563
ENSG00000065457	8.069520878	7.633040113	8.003535139	7.737639479	8.154473531	7.546698799	8.018082166	7.730759752	8.135102264	7.735788542	7.995537879	7.567627145	7.90040552	7.552056867	8.126535341	7.678656796	8.27102455	7.909789946	7.982921382	7.385859431	7.817098619	7.593869044	7.74489154	7.718629238	8.010478767	7.63642312	8.263852249	7.620551154	8.048971993	7.687554703	8.028098845	7.417256536	8.010681985	7.658951097	1.26E-10	3.96E-10	0.230425878	0.643200442
ENSG00000213638	7.09800341	7.180775632	7.056150073	7.24394838	7.150591793	7.038218678	7.009370353	7.053589262	6.972265094	6.998274235	7.026677036	7.139428157	6.955683828	7.073868713	6.935787823	7.023602146	7.251308379	6.977226489	7.039036112	6.934688463	6.891189717	7.029268467	6.949847545	7.087342444	7.248957452	7.087699807	7.192722616	6.921366642	7.058468038	6.953396622	7.057412263	6.920104487	7.06984878	6.992875773	0.591982344	0.629517922	0.056625	0.901729506
ENSG00000063761	7.663728876	7.84322188	7.019895687	7.510500989	7.284969379	7.334355905	7.114034671	7.753831918	6.936812137	7.587058057	7.031558553	7.7040043	7.043611674	7.393317228	7.100538462	7.813526192	7.27969305	7.255282382	7.258619563	7.918089074	6.96211489	7.634129233	7.061214016	7.597753676	7.061427822	7.415609273	7.240077794	7.789211473	7.060719023	7.384056936	7.319592885	7.876321075	7.173144295	7.617597272	2.35E-08	5.93E-08	0.001072696	0.793051655
ENSG00000133597	8.192934249	7.73595483	8.074719355	7.730171991	8.16181429	7.500275937	8.494925043	7.906937064	8.213999892	7.947140817	8.401067423	7.559757983	8.200132694	7.822667469	7.987108095	7.786546904	8.336849977	7.309388152	7.991600614	7.632452294	8.59601416	7.61589437	8.420996876	7.426393801	8.140040895	7.610402672	8.036194456	7.7901484	8.176110387	7.496547369	8.024548172	7.551566836	8.199781858	7.825690831	6.66E-11	2.15E-10	0.093283775	0.400951615
ENSG00000123815	7.404009804	7.814972513	7.615958611	7.574200719	7.591757155	7.828504917	7.478532824	7.826620419	7.498304356	7.712600986	7.467915318	7.647054905	7.621493205	7.640693823	7.541295947	7.702609418	7.588373551	7.648786554	7.49689159	7.793118441	7.731123124	7.700473574	7.576369065	7.573118382	7.431082281	7.56872263	7.527898196	7.661849374	7.522023977	7.702359285	7.471808278	7.733098678	7.387067393	7.75109239	1.52E-06	3.25E-06	0.439439583	0.965209789
ENSG00000164742	6.503199537	6.757754918	6.633187292	6.669527678	6.539611274	6.764030359	6.561821877	6.642396633	6.562571459	6.720537235	6.561369088	6.743987503	6.519985208	6.627412499	6.507236106	6.70875481	6.711023892	6.606174212	6.738101888	6.668442334	6.518751651	6.718199721	6.572103463	6.590268428	6.482257091	6.590862675	6.809571314	6.724297743	6.472233165	6.658505637	7.165139224	6.676822232	6.536762452	6.678259469	0.122288222	0.149627693	0.785578999	0.412556723
ENSG00000138031	10.0202049	8.669475444	10.08018619	8.932909018	9.845362565	9.054785425	10.19710604	8.798237394	10.11781827	8.955605336	9.792587303	8.96547856	10.03527502	8.84995729	9.977382367	8.64250124	10.43616273	9.248800643	9.95672252	8.756774376	10.03527502	8.820079539	9.81222227	8.929606405	9.643429101	8.993346425	10.61841693	8.806887275	10.23572532	8.921903567	10.05594168	8.58916285	10.2274387	9.007373805	1.47E-18	1.11E-17	0.147448866	0.701509393
ENSG00000174233	6.71710663	7.209843576	6.621847167	7.205852959	6.594986006	7.338892174	6.6507441	7.397957891	6.491798408	7.351625498	6.642171116	7.233981536	6.537697228	7.116228288	7.143069003	7.370156985	6.595802132	7.729770506	6.704900544	7.156173421	6.478633413	7.253786317	6.637234622	7.299790693	6.531162276	7.346997498	6.577605393	7.230129736	6.576457797	7.380035007	6.623495308	7.339381083	6.703738047	7.309694896	7.34E-16	3.99E-15	0.374518777	0.844071494
ENSG00000121281	7.179845164	6.68118078	7.422039167	6.817011705	7.269600536	6.781887487	7.425389955	6.749613845	7.157286257	6.852259165	7.24253526	6.82155587	7.362086066	6.771765645	7.341675786	6.671837634	7.2529404	6.763110486	7.372495583	6.826037894	7.468321465	6.740398895	7.455194969	6.647841984	7.41834944	6.764854406	7.382582418	6.748293866	7.31593115	6.708519748	7.289966771	6.731952229	7.315571814	6.805456004	1.40E-21	1.60E-20	0.615020049	0.948598217
ENSG00000155897	6.566937544	6.438675364	6.528892002	6.546888655	6.603383374	6.524001033	6.648646641	6.551235889	6.535058978	6.583826474	6.706633126	6.517885145	6.477294134	6.551992108	6.470112122	6.549030783	6.541321523	6.531788543	6.545290979	6.568762885	6.571323573	6.544977743	6.598683479	6.446222764	6.537378387	6.510887369	6.597370665	6.535210875	6.592669992	6.545900067	6.491379162	6.535477158	6.502692425	6.541837843	0.126108967	0.153979464	0.076144785	0.636638404
ENSG00000162104	6.398448643	6.77340866	6.442456545	6.725016461	6.447507384	6.748867148	6.486606068	6.690778707	6.606293445	6.736784678	6.474445585	6.684258325	6.47572685	6.74659477	6.518566964	6.706184561	6.388509271	6.600375479	6.537161193	6.686485531	6.415494546	6.714790331	6.435746635	6.682059253	6.536729049	6.627883815	6.444544638	6.713770025	6.457764754	6.718926458	6.563056534	6.661920528	6.47063189	6.705208378	7.09E-14	3.06E-13	0.950504956	0.74823377
ENSG00000087274	11.15488403	10.60653689	10.67382788	10.56378583	11.05605228	10.7823587	10.94793758	10.61543768	10.86792905	10.60236602	10.94894978	10.50629437	10.86329687	10.60067913	11.10879195	10.54006069	10.76496848	10.6296147	11.11898032	10.32900745	10.84296526	10.67160077	11.01148412	10.51342778	11.12146763	10.56631869	11.18135603	10.49289803	11.06942271	10.64985641	10.96143526	10.57941075	10.9568009	10.49811939	1.50E-11	5.13E-11	0.309690491	0.699035693
ENSG00000148700	7.849733396	7.552558059	8.337735235	7.729217254	8.244001392	7.836956394	8.282669852	7.932148816	7.76979929	7.84929287	8.470486858	7.940352949	8.27121388	7.89911513	7.981588852	7.743347807	7.273201126	7.951316923	7.502282177	8.135170103	8.275527497	7.947702523	8.48244919	7.560540653	8.239713371	7.72077798	7.901030883	7.904397009	7.869090145	8.204593614	7.865685729	7.924675745	7.650009928	7.699185305	0.087459708	0.109833747	0.359356534	0.682076179
ENSG00000197894	6.726163254	7.890969843	7.016146238	8.036954579	7.171453058	8.356656054	7.09202173	8.299455487	6.980283826	8.118463383	7.096999197	8.039399585	7.128655231	8.157616149	7.064234673	8.290534079	6.992062574	8.454716943	6.693303023	8.255369274	7.036847702	8.24682097	7.065501923	8.047410409	6.925016817	8.127480742	6.686213095	8.324192292	6.954891287	8.381691785	6.906209213	8.234644039	6.659854631	8.094653896	8.87E-23	1.23E-21	0.004476954	0.908281921
ENSG00000172955	6.438972044	6.491307537	6.586531055	6.503847693	6.573784627	6.586286513	6.595650559	6.533861805	6.586116101	6.592015832	6.519000441	6.519935831	6.53665881	6.562971944	6.568676015	6.540232929	6.497994193	6.579473063	6.653977019	6.514716234	6.69211908	6.584032308	6.491621766	6.600555896	6.509280959	6.509133207	6.518256589	6.589588087	6.561309651	6.563152266	6.580282854	6.586791042	6.490504926	6.568930152	0.934171214	0.941631662	0.570642846	0.662916879
ENSG00000147576	6.733666994	6.672185071	6.911806203	6.808082253	6.65297633	6.972896011	6.755357554	6.869806109	6.638557192	6.707396375	6.626222566	6.74652355	6.905686578	6.760457432	6.874344688	6.855850528	6.865210079	6.724430828	6.803864851	6.904584012	6.774895341	6.701018889	6.587207747	6.66490216	6.762782474	6.705878788	6.887732643	6.811446612	6.748644559	6.905126687	6.801807055	6.866626981	6.668035006	6.651606172	0.574087387	0.611828101	0.075559952	0.503542694
ENSG00000182551	6.76628136	6.62212357	6.623357976	6.655029324	6.748336295	6.57962791	6.628667599	6.589857061	6.691388933	6.735492702	6.768012593	6.649890558	6.738251411	6.661022541	6.744724584	6.668745082	6.807116387	6.66999111	6.662793972	6.627766231	6.846120623	6.666720728	6.743267754	6.682122668	6.756086083	6.733879062	6.660024215	6.687945563	6.628158183	6.639484386	6.857296675	6.629461851	6.821213443	6.747415121	0.00213249	0.003382752	0.357475183	0.880039986
ENSG00000159346	8.423896848	8.519237379	8.621341214	8.801609599	8.659871618	8.266327368	8.803925541	8.483945525	8.621341214	8.452357667	8.838685699	8.352679014	8.792201867	8.37824888	8.737923385	8.267340349	8.712780533	8.362260741	8.4781806	8.517910143	8.80771546	8.351443426	8.801625451	8.386804144	8.599121957	8.374004323	8.739470262	8.247648282	8.770590814	8.337811099	8.597087974	8.252082262	8.62719521	8.356206509	9.12E-08	2.17E-07	0.731269471	0.837929366
ENSG00000006831	9.099251262	8.492085008	9.360665308	8.581077386	9.172419898	8.634596824	9.273242428	8.705152786	9.251084283	8.574671774	9.228755317	8.643490164	9.409841668	8.561554141	9.367704504	8.611861153	9.037584944	8.805988298	9.157208897	8.493236162	9.208924145	8.466217366	9.127817399	8.622954722	9.134749587	8.622723303	9.321982921	8.496902805	9.295544655	8.501492439	9.213238456	8.43285782	9.214138315	8.54434128	3.80E-20	3.53E-19	0.548088185	0.815881402
ENSG00000156110	7.434152621	7.242090499	8.003698986	7.169175259	7.97388503	7.252986031	7.566389627	7.280050809	7.570448179	7.204861876	7.39701598	7.164698195	7.592457509	7.207261277	7.795325019	7.254994265	7.912203076	7.052314964	7.367080227	7.235804111	7.774038131	7.221049393	7.460304032	7.085615693	7.96136486	7.120244676	7.321050843	7.280871084	7.640985555	7.133254362	7.901375059	7.221136776	7.473800618	7.201932981	2.42E-09	6.72E-09	0.343298859	0.787214879
ENSG00000148926	7.786715081	11.52733963	9.191918332	10.41839553	9.774950403	10.47309086	8.25202238	11.1916115	7.714869996	11.52733963	8.279612275	10.96630084	8.484855216	11.76098983	9.348426888	11.35933387	8.435365904	12.0088708	10.56277027	11.50754271	9.102699392	10.2345494	9.159640612	11.83643134	9.076021378	12.24436372	10.35034174	11.07219851	10.00337962	10.72952743	8.073307784	11.15608059	7.464175988	11.09843789	8.34E-11	2.67E-10	0.934096499	0.694479619
ENSG00000128165	6.811514402	7.259361405	7.117749167	7.107861489	6.906869455	7.378773242	6.799863228	7.174439703	6.926869646	7.19867005	6.928885667	7.213098268	7.073736719	7.223848966	6.871257141	7.330276371	6.732914516	7.1352433	6.904246083	7.105445946	6.845035493	7.182311362	6.806564595	7.244106785	6.786754685	7.25007009	7.188321707	7.201598931	6.86640271	7.183911136	6.782617842	7.121571554	6.688883575	7.179025701	2.94E-10	8.90E-10	0.637332228	0.731906808
ENSG00000101126	6.758936169	6.596020926	6.760430614	6.645197677	6.634504138	6.768589296	6.828926721	6.680038243	6.781055645	6.742889452	6.72281246	6.772895766	6.779213276	6.686640253	6.820056452	6.677873784	6.65398814	6.666733962	6.661909079	6.738270367	6.663301648	6.656724826	6.718460043	6.688883021	6.706516711	6.599265182	6.7285997	6.629867764	6.71802644	6.692850129	6.770296473	6.727835893	6.711711605	6.706209627	0.03194494	0.043484757	0.628109467	0.997049147
ENSG00000101544	7.82862763	8.818608999	7.832417198	8.868560971	7.814916439	9.000662477	7.933802457	9.154137101	8.428070436	8.767823858	7.963317306	9.029126264	8.175832942	9.267761894	7.912421204	9.125741375	8.015218641	8.68669893	7.806699622	9.117101531	7.993361111	8.970678453	7.844486074	8.652186414	8.01859541	8.828759671	8.065638864	9.138263568	8.170652966	9.165841386	7.908978711	8.93431479	7.904345341	9.023227788	1.48E-18	1.11E-17	0.643609289	0.808762825
ENSG00000181915	9.069328881	8.961062375	9.049072832	9.160042373	8.872246034	8.949705023	9.042317523	9.143423178	9.493768075	9.030315688	8.723997021	8.966422284	9.046305196	9.132797941	9.340917196	9.010750453	9.14944024	8.860493805	9.724357272	9.408110362	9.154528606	9.005989188	8.999707011	8.888241192	9.242586076	8.919348436	9.779726479	9.331187797	9.428884891	9.240555019	9.290964386	9.28183387	9.400739575	8.926898287	0.056197654	0.073171103	0.182615442	0.670752725
ENSG00000163485	6.873609662	7.185224475	6.826065369	7.073407862	6.84252774	6.929679175	6.772942438	7.102044039	6.651205474	6.981556926	6.791311172	7.116841845	6.802808128	6.939535228	6.777957126	6.977527798	6.708914478	7.233072972	6.704771578	6.957652991	6.683999325	6.995962274	6.714534505	7.400129052	6.805262756	7.12040175	6.765825275	6.994213644	6.775333507	6.915095388	6.718586318	6.975847503	6.652439415	7.114062991	2.92E-10	8.85E-10	0.379300142	0.222346776
ENSG00000128271	7.703750215	6.79225129	7.989853215	6.743055787	7.994567823	6.877187364	7.52796406	6.906582673	7.890723923	6.842217001	8.038783205	6.788752241	8.121301264	6.793132764	7.969328274	6.810278127	7.117863988	6.752117516	7.885009634	6.845075011	8.237867913	6.858064898	8.217504209	6.722125601	7.573036058	6.701598174	8.378603059	6.79209781	7.742629973	6.77675984	7.861544997	6.903024032	7.665721192	6.860454646	3.42E-16	1.93E-15	0.200382926	0.582595723
ENSG00000170425	6.575342922	6.692454604	6.501066943	6.749503609	6.487157481	6.762261635	6.684076925	6.860542962	6.469592138	6.732189308	6.605483971	6.758643275	6.455310511	6.816771288	6.529430289	6.763828734	6.47039404	6.732165602	6.515875535	6.912713441	6.548871279	6.638561853	6.399495319	6.758065132	6.605622642	6.866320865	6.551106314	6.842791699	6.455201702	6.808564857	6.475021214	6.769946576	6.59930334	6.709844792	6.98E-12	2.49E-11	0.198806007	0.997514746
ENSG00000121933	6.606034154	6.552245229	6.570524094	6.476687208	6.623175709	6.370018734	6.527602382	6.495691127	6.652867342	6.517155799	6.521853277	6.584253085	6.613473997	6.493972552	6.488585839	6.464668139	6.50314885	6.556782202	6.519762267	6.447324442	6.58923611	6.523220071	6.738172202	6.500467956	6.533781018	6.482198384	6.557616876	6.491406891	6.532614209	6.546286966	6.622676495	6.492680611	6.53157867	6.476203856	0.000848458	0.001407928	0.732848065	0.859661224
ENSG00000159322	8.527694368	8.26827672	8.514645996	8.071955293	8.576085088	7.679477857	8.603910608	7.901521118	8.15424928	8.213154544	8.54922293	8.045697046	8.483107109	7.836611894	8.305601131	7.937955445	8.609758069	8.095230856	8.498813301	7.781281646	8.641913806	8.053501206	8.423013874	8.288910889	8.562187669	8.145626051	8.529233662	7.770972728	8.301583834	7.630442939	8.361408415	7.778953744	8.415330246	8.089408242	3.54E-10	1.06E-09	0.13323838	0.970780939
ENSG00000144843	7.580849702	6.702203797	7.924186785	6.749187013	7.846303934	6.721183566	7.775911145	6.763341775	7.961075151	6.63057257	7.858917636	6.746887456	8.052284006	6.741549654	8.100668153	6.648723252	7.718718446	6.720304122	7.82510954	6.735533482	7.968079139	6.756323442	7.9891131	6.713062448	7.770896409	6.72095319	7.873821258	6.677981316	7.725968785	6.722700891	7.586366158	6.635516056	7.82711448	6.733483933	9.96E-27	2.56E-25	0.875632315	0.712291065
ENSG00000153531	6.654053726	6.573022553	6.547131857	6.578140368	6.632196043	6.545039198	6.549727157	6.46036204	6.683477217	6.544534326	6.503762156	6.58413698	6.549566705	6.563793715	6.496781084	6.586938574	6.548422602	6.48599323	6.579799267	6.489029998	6.702588031	6.557262709	6.677102378	6.454733649	6.619221423	6.605348932	6.657779776	6.56815076	6.55344193	6.625636476	6.587287884	6.512005527	6.55893638	6.553132204	0.024122671	0.033389922	0.792448684	0.85619444
ENSG00000116863	9.018343328	8.489740746	9.261543503	8.492851081	9.172839075	8.392580423	9.233291153	8.369563822	8.952770329	8.40555444	9.152658865	8.388048088	9.060105623	8.44887934	8.995559102	8.465328543	8.90852915	8.495943322	9.121388262	8.437964737	9.181833721	8.302598828	9.144246167	8.366386179	9.160184056	8.509309955	9.04612283	8.505025014	9.072931391	8.384714119	9.005933069	8.517200872	8.988569891	8.409320782	3.48E-22	4.35E-21	0.486862128	0.940005947
ENSG00000120907	6.564451904	6.55237283	6.480320896	6.554427526	6.588638528	6.481018044	6.535306725	6.517182354	6.584587986	6.516349301	6.56780533	6.524256755	6.516843727	6.543200533	6.523642476	6.47493945	6.562768014	6.438980018	6.50798894	6.52020066	6.529882286	6.613796184	6.562573802	6.566704346	6.47907884	6.561063776	6.498613649	6.574181818	6.500036446	6.470403103	6.605285021	6.539890903	6.574959862	6.608306035	0.651131948	0.684986115	0.124676582	0.633994579
ENSG00000150594	6.535330427	7.035764527	6.637969925	7.243206791	6.736092479	6.708602015	6.643074175	6.733663803	6.639190037	6.907949091	6.595441199	7.055595013	6.597532734	6.896597187	6.65554959	6.919612421	6.598933761	6.675912908	6.664059011	6.896670045	6.725738663	6.847219333	6.701193859	6.983003229	6.775166825	6.902978699	6.755319963	6.798599861	6.746217402	6.694028205	6.645164645	6.761914354	6.493840999	6.980104472	2.12E-06	4.48E-06	0.092646319	0.889799424
ENSG00000222040	6.596359271	6.644564511	6.774460515	6.719971966	6.591178247	6.66255957	6.707266153	6.679879503	6.660036132	6.675527863	6.599051599	6.743528071	6.584691781	6.709245719	6.599687019	6.618838211	6.670332596	6.683852668	6.653679463	6.671058425	6.585462025	6.721582222	6.588354688	6.728444369	6.78470065	6.621095321	6.700081381	6.67996956	6.67883964	6.696905126	6.59287779	6.662990906	6.649941113	6.753555774	0.052291236	0.068492736	0.688260031	0.661147039
ENSG00000184160	6.549812679	6.575211602	6.563897741	6.692132983	6.565875589	6.53073346	6.624811403	6.584071995	6.519841137	6.554720085	6.624365607	6.630338469	6.617304016	6.619054017	6.435642964	6.642292315	6.492136319	6.534540717	6.548086774	6.498365168	6.649984583	6.643333666	6.552494736	6.627008366	6.557802599	6.557051096	6.529451393	6.580792662	6.556320326	6.68711203	6.504347295	6.555064016	6.561599349	6.582608321	0.059236392	0.076736305	0.707926958	0.849922589
ENSG00000043591	6.559553747	6.558352028	6.572515571	6.696642426	6.518786541	6.460319358	6.533976955	6.558263571	6.593372241	6.502452556	6.639187893	6.486085221	6.595173571	6.595744488	6.567972025	6.54689913	6.635303078	6.450424396	6.594288596	6.563713556	6.653413619	6.483401518	6.610026114	6.521063434	6.618966633	6.445124432	6.614978677	6.607326208	6.604545939	6.524021032	6.562214004	6.480566008	6.603338202	6.522605591	0.001955316	0.003115831	0.576911937	0.899300601
ENSG00000169252	6.791154243	6.564068225	6.606567815	6.645972817	6.608603249	6.664459423	6.799549377	6.627625912	6.675407863	6.649219412	6.687963712	6.676534577	6.772450951	6.686921249	6.667987042	6.620799243	6.575664971	6.616912303	6.642445509	6.595087138	6.6974122	6.693753889	6.826972653	6.660705148	6.604568808	6.712002405	6.666793689	6.614319528	6.616217573	6.568869918	6.752349115	6.641339371	6.572438641	6.702680597	0.118859253	0.145767187	0.374909246	0.815510081
ENSG00000173020	10.01800694	8.640103439	10.63131284	8.672554508	10.20262191	8.611125591	10.64996645	8.673958837	10.58449068	8.482258887	10.69979768	8.615128811	10.50026542	8.556007092	10.61416344	8.574078268	10.61185565	8.524187376	10.19992258	8.64457596	10.6696554	8.587866658	10.97228021	8.569127648	10.52791426	8.535566238	10.55436328	8.674032444	10.45527146	8.646212812	9.976307739	8.688077577	10.51522846	8.590497704	2.39E-26	5.75E-25	0.541864915	0.7233978
ENSG00000130706	8.40452285	8.98573448	7.927715025	8.870679755	8.462414269	8.511371071	8.047782989	8.886928107	8.055480985	8.733621716	7.993501564	8.728556978	7.98246964	8.767676129	8.232976329	9.075637164	8.158490204	8.675899286	8.238218904	8.532693765	7.862641681	8.959177161	7.980610067	8.89583763	8.146896916	9.019400794	8.389485061	8.639795416	8.090322297	8.221214946	8.174891536	8.462947016	8.347162744	8.773305498	2.12E-10	6.51E-10	0.127278422	0.675134212
ENSG00000035687	9.265643575	10.0656122	9.245864984	10.2824197	9.322239153	10.1949341	9.305608686	10.24703371	9.661820708	10.27162277	9.403862202	10.14885325	9.242541252	10.28537035	9.272819479	10.21567246	9.621584017	10.22724289	9.52216965	10.2220435	9.180251101	10.24332553	9.43397081	10.22449555	9.361352016	10.10639259	9.298184864	10.24569654	9.570391978	10.32545591	9.338629765	10.17128845	9.775984487	10.26840543	1.24E-19	1.08E-18	0.534155077	0.763151351
ENSG00000185100	6.766427689	6.667161663	6.660603194	6.554656143	6.603165931	6.784394805	6.624954104	6.842472141	6.628245161	6.798218493	6.678433636	6.668793147	6.531405453	6.797536779	6.655576512	6.827564387	6.63268483	6.817036396	6.589783913	6.732382777	6.571717083	6.790382907	6.69400301	6.65952427	6.629624118	6.656940281	6.503808479	6.759406756	6.633036724	6.79705069	6.663817189	6.683571788	6.855223742	6.67071225	0.002038623	0.003239308	0.207733619	0.801142603
ENSG00000106624	6.60122243	8.29443525	6.663023063	8.076484537	6.517422229	7.770326171	6.522869864	7.919088943	6.711698703	8.158586247	6.558723589	8.079347729	6.629976224	7.740545218	6.79074189	7.751715477	6.562855926	7.919440395	6.717325445	7.994238035	6.571615205	7.965918809	6.599966635	8.109261801	6.56140816	8.12756706	6.680595299	7.851944938	6.505686677	7.716400189	6.771355608	7.829199919	6.690627874	7.991355118	5.89E-26	1.35E-24	0.182507047	0.509234208
ENSG00000139154	7.550612929	8.230908422	7.651219552	8.255365197	7.537239372	8.478992	7.723242558	8.373269789	8.010587725	8.092099151	7.964036647	8.303885423	7.904260156	8.293250787	7.467880794	8.555814449	7.663582414	7.989233091	7.654399126	8.596624395	7.760133835	8.24806384	7.645966173	8.276893676	7.393538025	8.275467206	7.734730185	8.444256049	7.994548503	8.239971243	7.711860121	8.447351923	7.881341436	8.094607784	8.09E-12	2.86E-11	0.152800028	0.793423055
ENSG00000181026	8.057695952	8.943184928	7.693226001	8.91048834	7.824498142	8.831815545	7.890235183	8.756412755	7.741806966	8.752800186	7.534798445	8.915287545	7.8126521	8.747349017	7.668919954	8.659597892	7.847470213	8.588899045	7.764098448	9.099431439	7.617773769	8.64217214	7.757397482	8.838312056	7.561683032	8.78909419	7.760395303	8.593282164	7.783879827	8.467076082	8.270994881	8.930676025	7.779582282	8.571586967	2.03E-18	1.50E-17	0.076144785	0.785831083
ENSG00000104964	10.10192475	9.530517459	10.55052672	9.699991584	10.1374405	9.411876231	10.44592151	9.3705734	10.68466481	9.712692289	10.59787219	9.344756179	10.32198301	9.342537001	10.42113538	9.348682656	10.68229107	9.431912372	10.56613062	9.715000938	10.60802548	9.633103243	10.75287134	9.409229747	10.74852014	9.303828283	10.49030835	9.432036467	10.45816465	9.503803369	10.19634478	9.856004838	10.74367932	9.623951315	3.42E-17	2.20E-16	0.077909353	0.832844221
ENSG00000196526	6.630622159	6.799204974	6.557308969	6.736514929	6.416077754	7.245079282	6.612056654	7.060327849	6.745252406	6.726049934	6.547533404	6.871788248	6.570206504	6.926144759	6.632890836	6.963521042	6.498829524	6.965027959	6.648261732	6.967416766	6.632707447	6.904061352	6.574792655	6.814326255	6.611781679	6.692227605	6.487661895	6.870952427	6.606042937	7.199792093	6.603748055	7.17338964	6.485663979	6.872640837	1.83E-09	5.13E-09	0.084915273	0.870337549
ENSG00000157510	6.516269835	6.646540025	6.555106996	6.671529741	6.594907629	6.570445857	6.591314343	6.514134346	6.548503652	6.63329023	6.57430984	6.650789496	6.653582635	6.60274569	6.544592844	6.671012063	6.647534596	6.552143155	6.472661116	6.639712213	6.56306371	6.570284068	6.596024551	6.533726239	6.628059685	6.616683849	6.547788276	6.575440548	6.536691834	6.682554641	6.475742632	6.629142961	6.53919089	6.626259128	0.014904811	0.02126554	0.954908176	0.379433717
ENSG00000169129	7.072209988	6.827461135	7.392914744	6.887964134	6.717290398	6.894300293	7.010721435	6.757938594	6.895731944	6.86069921	7.035866307	6.813612053	6.803249596	6.820215841	7.015637098	6.777155375	6.787107878	7.091280497	7.693442744	6.844035252	6.717529147	6.865544029	7.011035553	6.783598151	7.34985865	6.792253289	6.62226266	6.939942444	7.686818692	6.95542461	6.952779697	6.789704066	6.718291834	6.836321561	0.035568658	0.048027692	0.216018029	0.712336088
ENSG00000172493	6.660869674	6.712838916	6.997083631	6.757786949	6.793841365	6.708782137	6.834348079	6.743846655	6.730138274	6.701176133	6.913080069	6.687651389	6.836941646	6.677651329	6.784244432	6.73504033	6.780402672	6.610443643	6.616288122	6.769633997	6.876707747	6.677575516	6.868596423	6.640180112	6.777973672	6.562437983	6.755551053	6.752435448	6.766737485	6.753669599	6.67198002	6.688863702	6.725746315	6.648256295	0.001728415	0.002767589	0.707336167	0.643358751
ENSG00000155966	6.613348773	6.61073557	6.483438661	6.569477553	6.471152458	6.636583025	6.520723754	6.623900463	6.487103904	6.575092108	6.492528788	6.549529353	6.44588142	6.589071389	6.595505991	6.57273139	6.534142351	6.658695813	6.514936967	6.576035465	6.490304627	6.628219272	6.600931692	6.644026433	6.504166242	6.621458532	6.493571013	6.675390527	6.603580528	6.619849402	6.470223102	6.571188563	6.464597421	6.632834743	3.89E-06	8.05E-06	0.60891238	0.607492221
ENSG00000144218	6.457751798	6.477296121	6.485623177	6.54491328	6.543803919	6.570587608	6.50043744	6.485623177	6.610028107	6.513369269	6.480376576	6.457975606	6.416284793	6.528542095	6.456469793	6.480154755	7.027650028	6.597109431	6.599242019	6.485960165	6.646010206	6.485607244	6.470627601	6.469263216	6.580480574	6.546259287	6.508668788	6.410190349	6.679006075	6.473744766	6.986299797	6.471025057	6.824410293	6.486122254	0.024164776	0.033444421	0.14896054	0.549861386
ENSG00000072364	7.496141786	7.734863024	7.597421719	7.983760985	7.651779482	7.933265117	7.592167462	8.015603953	7.428730295	7.735439591	7.507058403	7.942862167	7.610334046	7.878338156	7.617864179	7.960371031	7.429350945	7.878094916	7.61170433	7.933397441	7.73155604	7.872210138	7.706546465	7.790902059	7.694391521	7.679985929	7.664135877	7.804059728	7.37243442	8.060681341	7.45272041	7.959220761	7.496875442	7.702452722	1.81E-09	5.07E-09	0.485453955	0.770516383
ENSG00000141385	9.907947844	10.21648933	9.790517754	10.41733376	9.865910105	10.11350574	9.744340184	10.20304878	10.16536911	10.28157274	9.754913712	10.34047298	9.81241655	10.22232792	10.04298349	10.361816	10.00052528	9.573232518	9.838004959	10.01090481	9.937067878	10.21133127	9.694139977	10.32613591	9.828162497	10.32987787	9.848286467	10.12349148	9.925223054	10.04281698	9.89570056	9.976288221	10.04419488	10.1610733	1.21E-05	2.40E-05	0.134767792	0.49503806
ENSG00000183077	7.519279619	6.843057106	7.570125867	7.054542103	8.02193677	8.012281137	7.678405212	7.608585364	7.602599698	6.877696187	7.452489962	7.220293488	7.460132942	7.471793312	7.661128146	7.395651316	7.62300361	7.658632038	7.321278032	7.469835842	7.645303211	7.035196428	7.611595744	6.971548028	7.536683665	7.204075803	7.511829388	7.71787557	7.541507815	8.253617148	7.594156676	7.435835231	7.341352262	6.963884252	0.049860844	0.065611169	0.010597867	0.787956774
ENSG00000119844	7.844640682	6.889537807	7.821361654	6.778603506	7.765056866	6.707522201	7.633896705	6.846055011	7.852061024	6.982358618	7.958614733	6.882175719	7.765344265	6.893387646	7.752274885	6.907006565	7.850619721	6.813407977	8.048586512	6.970983615	8.008067492	6.836799025	8.239566193	6.897300294	7.988834437	6.812017591	8.036294082	6.926316772	8.002869959	6.904231669	8.003757519	6.914694586	8.063170138	6.897645434	2.15E-24	3.81E-23	0.390572195	0.817279937
ENSG00000038002	8.225588863	7.214023896	8.133916442	7.185440364	7.748963486	6.939890486	7.912176554	6.843858361	7.914429645	7.166036622	8.202386131	7.227615257	8.275433217	7.235007372	7.738401911	6.937301842	8.086921697	7.130847938	8.056919623	6.923675322	7.776839362	7.274976513	7.958415571	7.242856365	8.206686949	7.402121186	7.872612942	6.91446495	8.159015064	6.992157301	7.930025568	6.928888942	7.982682704	7.244722685	2.26E-17	1.47E-16	0.005391947	0.175271675
ENSG00000133612	6.555600347	6.501446944	6.56828508	6.572840201	6.541294831	6.481462011	6.51233413	6.580462314	6.716683011	6.613575354	6.545856821	6.560391703	6.521115421	6.631982013	6.638338903	6.630938492	6.715938234	6.532035048	6.516048186	6.608535584	6.466062113	6.60685348	6.617553744	6.554980808	6.534440681	6.644466687	6.628119664	6.531844995	6.543794847	6.498185477	6.501835343	6.494167649	6.593451365	6.536867995	0.719355528	0.748073535	0.261001589	0.908281921
ENSG00000204149	7.164823269	6.959370794	7.020483679	6.892929929	7.148521019	7.060029715	7.207013217	7.084422631	7.034274192	6.932434905	6.916518706	6.926407648	7.190483665	6.991066431	7.068883673	6.925189259	7.105060914	6.908949072	7.087346481	6.985709005	7.13604605	7.02092772	7.116742276	6.914394255	7.000931636	6.866212593	7.258777689	6.917262745	7.098606341	6.971829791	6.940940076	6.969088286	7.043830007	7.024980538	2.97E-05	5.71E-05	0.774835224	0.850100842
ENSG00000204169	6.606321177	6.571875563	6.583735289	6.516541479	6.584852091	6.537942495	6.697508391	6.559394059	6.480969775	6.571171934	6.501647546	6.580349357	6.534092822	6.519781985	6.57421916	6.578611268	6.55747932	6.568010012	6.672645525	6.534142068	6.545804347	6.555876399	6.490187179	6.512573513	6.734255721	6.521847666	6.633143017	6.550035995	6.596916066	6.560458116	6.595731229	6.557118621	6.581721726	6.567843805	0.062908669	0.081089791	0.287357453	0.770836308
ENSG00000084693	7.014850671	6.784347054	7.023927016	7.151922441	6.861499971	7.204046341	6.993578154	7.183726604	7.039317868	6.993863938	7.055993435	7.086918846	7.006903375	7.180353829	7.039799284	7.010338511	6.824783621	7.290578008	6.772015538	7.090088457	7.041616917	7.135339601	7.051104199	7.013885439	6.906245731	7.215320406	7.059734605	7.13630166	6.996586229	7.278400172	6.711867172	6.985620783	6.934923958	7.050428489	0.00084846	0.001407928	0.110462978	0.276664329
ENSG00000204305	6.756757865	6.520894762	6.694482841	6.613998613	6.760194923	6.603717047	6.721789311	6.602219151	6.713049368	6.695842095	6.754071765	6.558816305	6.790561206	6.571050146	6.657389088	6.645165181	6.83122839	6.617697796	6.682088015	6.690966718	6.776977454	6.599870085	6.748764057	6.597513518	6.826804768	6.590021485	6.751316373	6.640428521	6.678371916	6.641498999	6.63641589	6.63110701	6.758419302	6.5532949	4.94E-08	1.21E-07	0.358041741	0.760381843
ENSG00000173744	7.001057859	7.073072708	7.062231014	6.985783953	6.977908429	7.032708201	7.103327024	7.089696095	7.392677151	7.085587148	7.13777421	7.264611276	7.180967293	7.14564729	7.372877266	7.232530458	7.1178664	6.945130374	7.395175195	7.209039946	7.201807669	7.255390823	7.233706062	7.171430529	7.078880156	7.129556297	7.523699962	7.242444566	7.275685609	7.203382384	7.198511424	7.112909698	7.436260147	7.213438642	0.094146565	0.117615959	0.653112246	0.756651548
ENSG00000106351	6.617076034	6.549449941	6.541135453	6.649098694	6.515894784	6.490128338	6.544554277	6.508273803	6.585809174	6.509439707	6.572763448	6.448698115	6.520945916	6.559660747	6.5440415	6.551410216	6.582740599	6.502297045	6.553354888	6.63307131	6.575543565	6.573670567	6.547264916	6.580370957	6.554160623	6.56579835	6.560931315	6.562288323	6.466198405	6.594143521	6.546372696	6.487489026	6.617729349	6.516679489	0.566433708	0.604765666	0.816601837	0.655242835
ENSG00000164252	6.80141326	6.736236796	6.944389489	6.792462938	6.924838561	6.933280609	6.962853045	6.708908069	7.050805493	6.763777508	6.865753154	6.729834533	6.917529677	6.791987317	6.930211848	6.774653803	7.022487313	6.765423222	7.018959999	6.733394679	7.007717654	6.723479937	6.98118111	6.724631753	6.826378146	6.732116149	6.971144057	6.748385653	6.971222515	6.840764249	6.950775114	6.791115966	6.985734587	6.714410668	6.88E-10	2.01E-09	0.211808895	0.454815527
ENSG00000006530	8.875715111	7.90105595	9.044515061	8.122345339	8.890419247	8.204433701	8.828459835	8.328593379	8.958641387	8.087452958	8.851632524	8.075648923	8.899385955	8.344418786	9.062400178	8.052045488	8.70012499	7.986085018	8.998512764	8.340118949	8.765102887	8.003731074	8.799647957	8.119718363	8.696581739	8.214357918	9.002914271	8.208236472	8.998299143	8.100496226	8.955213038	8.265354071	8.966577582	8.073206729	2.20E-19	1.86E-18	0.227069336	0.852097838
ENSG00000162688	7.459256998	7.1503495	7.279267242	6.904754824	7.345193567	7.105718172	7.253259243	7.188781749	7.393384303	6.999653014	7.532763421	7.21699587	7.476687167	7.00828834	7.344493609	7.03075755	7.275995079	7.079224479	7.525069721	7.189384244	7.296750671	7.173347521	7.285083625	7.359090693	7.246478372	7.112021645	7.480450797	7.278449384	7.397806886	7.317911061	7.655933628	7.341460247	7.496615766	7.047983128	9.91E-07	2.16E-06	0.316246394	0.571599844
ENSG00000116771	6.900467841	6.771986443	6.764255757	6.905815422	6.72339037	6.725870426	6.923557979	6.845963816	6.854151233	6.995951344	6.91026462	6.915316106	6.631407097	6.872839868	6.881393901	6.788424364	7.199885958	6.741331446	6.982613363	6.867170703	6.964763166	6.921589832	6.717137094	6.888056432	6.927242066	6.892143783	6.868454061	6.810481269	7.047767531	6.65830007	7.113010863	6.738166417	6.976257117	6.876654505	0.096403379	0.120226807	0.053490476	0.42550679
ENSG00000204310	8.089640944	8.427674536	8.05554949	8.811524481	8.045447736	8.467915057	8.039794307	8.362154909	7.907477673	8.652528575	8.012419022	8.25595428	8.321833764	8.453745754	8.021292176	8.387376485	7.883830589	8.343849136	8.28341271	8.620377663	7.951241519	8.68474289	7.951789356	8.32414528	7.950278819	8.528042124	8.166397429	8.205486557	7.965632084	8.528537235	7.948599484	8.639393182	8.082791203	8.532824123	9.60E-11	3.06E-10	0.085585561	0.86621902
ENSG00000169692	7.060472447	7.069927163	7.172554546	6.988369614	7.068194867	7.168595646	7.220661723	7.044072098	6.973037719	7.143704523	7.155441804	7.01160858	7.219209608	6.968757189	6.977365834	7.111055225	7.076382589	6.87694625	7.011984373	7.153683936	7.098089673	7.167903804	7.121328464	7.164042368	7.093221962	7.003772588	6.880986866	7.039820979	7.028502558	7.00557019	6.869752957	7.065977805	7.003772588	7.17297973	0.820259707	0.840196925	0.33043487	0.410202977
ENSG00000160216	6.794505828	6.451905782	6.829160491	6.589646129	6.673469968	6.437152559	6.786824936	6.503478486	6.721769047	6.501503638	6.974198783	6.551015949	6.842492856	6.467472991	6.684951476	6.502027198	6.765745546	6.429639353	6.654330363	6.513726592	6.778087398	6.566877748	6.837552293	6.502771819	6.699382541	6.368996523	6.792567115	6.495612773	6.74542519	6.493885748	6.659145914	6.559049838	6.855948118	6.515611085	7.40E-13	2.88E-12	0.702480842	0.440855558
ENSG00000155189	8.785303801	8.609450772	9.226946065	8.678476632	8.894593893	8.283640344	9.331811087	8.496115021	9.317506959	8.897220235	9.004715186	8.418477714	9.151936102	8.287574418	8.992470824	8.55601478	9.718967269	8.623100719	9.042897797	8.588019555	9.58731301	8.66197671	8.960877426	8.408510173	8.993026029	8.568037981	9.273089657	8.475030489	9.021534168	8.42769486	9.38466249	8.274067682	8.873382301	8.788484445	6.96E-10	2.04E-09	0.301826887	0.773358959
ENSG00000158669	6.991225477	7.102225649	6.918890041	6.972484506	6.979078004	6.922922832	6.90975107	6.931263491	6.871128182	6.948988219	6.939009649	6.850203671	6.980877912	6.847313746	6.977259777	6.89294611	6.901372057	6.878074217	6.962488157	6.874599074	7.082188437	6.934982627	6.971141371	6.98608886	6.96150715	6.992181888	6.975284952	6.858707632	6.982850448	7.007956543	6.890532367	6.892721015	6.905367177	6.900100306	0.26348451	0.302536915	0.801062004	0.96023594
ENSG00000138678	7.320270505	6.675968803	6.87454847	6.638063082	7.776632902	6.57576744	6.795116152	6.606593483	6.717457788	6.712596505	7.555549953	6.627746625	6.88445898	6.631383801	7.637345181	6.698174638	6.604022646	6.586381039	6.740547763	6.656895213	6.728255815	6.71759496	6.886026078	6.725443939	6.70069009	6.736523095	7.368052611	6.660854259	6.874634623	6.592557553	7.03868489	6.643456862	6.633326173	6.802520105	0.0005036	0.000856165	0.113953257	0.081520476
ENSG00000018510	9.014276029	8.64153793	8.803744125	8.735185521	9.049305701	8.532695874	8.817760089	8.568413815	8.798984858	8.621415823	8.82011639	8.627320086	8.801625814	8.788575635	8.891806014	8.685721088	8.932092322	8.472338606	8.835444678	8.639198087	8.832452709	8.645206342	8.776658358	8.526804274	8.935218034	8.631020674	8.775241228	8.63743474	8.887946488	8.711117089	8.887645513	8.695912827	8.81639916	8.726646303	2.39E-09	6.64E-09	0.496702032	0.955570244
ENSG00000106541	6.568184599	6.6211492	6.687057407	6.572799623	6.563403034	6.430594287	6.546444729	6.542303247	6.639329229	6.498233641	6.490984033	6.572543311	6.621407976	6.513015343	6.529731082	6.682904391	6.59922164	6.486098802	6.649489032	6.565531274	6.548878297	6.528738253	6.659573008	6.590784613	6.592096948	6.515167236	6.564639354	6.541699416	6.597690414	6.493933624	6.558929692	6.499794295	6.762663768	6.587436148	0.017170389	0.024302552	0.228796826	0.815039582
ENSG00000188157	7.616067012	8.928262241	7.799565409	8.865168732	7.458102604	8.707854576	7.931636177	8.402167697	7.581784405	8.849954179	7.780977421	8.740105286	7.874574478	8.683319201	7.879168513	8.336878061	7.392358216	8.653390075	7.688815387	8.654354133	7.607780707	8.843752813	7.926050799	8.943913405	7.582124002	9.089806049	7.777101203	8.35579276	7.59275415	8.585516972	7.496786978	8.699325871	7.503119308	8.655753347	1.25E-17	8.42E-17	0.023857107	0.887770476
ENSG00000159723	6.493441548	6.527977896	6.502911972	6.468177782	6.578957544	6.546162879	6.548844938	6.49844482	6.505144614	6.561088913	6.627354575	6.504343696	6.555244857	6.524420056	6.503176358	6.493345625	6.501041365	6.430920117	6.478653947	6.494511503	6.544742402	6.535457584	6.548176889	6.580825096	6.588375428	6.484948683	6.526953481	6.502956578	6.560528798	6.508682257	6.626947153	6.447819121	6.511371143	6.593986344	0.08177886	0.103229053	0.264216738	0.984607685
ENSG00000180772	6.55488295	6.642941806	6.659834768	6.55977274	6.553185687	6.513462621	6.563526085	6.594708392	6.63350443	6.584367627	6.51423039	6.542209206	6.652876348	6.596639861	6.52865365	6.489706186	6.545792618	6.640005695	6.609393452	6.585344981	6.597788037	6.518400241	6.633063776	6.536523925	6.593819719	6.577633522	6.609716623	6.610436288	6.51673653	6.555706274	6.561734805	6.51550384	6.549107135	6.587640207	0.429505915	0.471735975	0.996322783	0.639600054
ENSG00000177674	6.874089801	7.722320164	6.808916106	7.712306392	6.677890599	7.661046993	6.736425541	7.698359811	6.682190733	7.865603658	6.871218842	7.616018763	6.707008927	7.82669997	6.619996535	7.672335468	6.711338852	7.67445148	6.789421036	7.854422659	6.743420471	7.778122088	6.749906237	7.621355254	6.668938015	7.793132452	6.687025937	7.885976302	6.736320767	7.66285701	6.70410792	7.837154047	6.830797521	7.740446242	6.99E-29	2.55E-27	0.163498856	0.500123865
ENSG00000153207	8.014397339	8.354782962	8.074508844	8.342683235	8.176254926	8.569404233	8.181113292	8.475860564	8.481101355	8.145124834	8.09854657	8.551237733	8.156504871	8.461149003	8.350547648	8.295722458	8.076624854	8.526951993	8.217445043	8.478699048	8.096297525	8.408300907	8.106533554	8.594438155	7.969477812	8.48286991	8.382928412	8.360097436	8.398480169	8.466051583	8.016737136	8.499549241	8.400430905	8.319381062	8.23E-06	1.66E-05	0.259467182	0.580938994
ENSG00000101444	11.18741797	11.19655925	11.2183827	11.42329787	11.14470211	11.77550898	11.3463256	11.58689413	11.38423678	11.33088975	11.22508764	11.58037198	11.4045766	11.53402915	11.28140836	11.59339478	11.29135131	11.50002806	11.00699283	11.61688552	11.36910728	11.58409134	11.28051226	11.42352532	11.11952197	11.39772628	11.2342372	11.68938974	11.28567552	11.73128199	11.1787524	11.61365927	11.26153292	11.52397745	9.20E-08	2.19E-07	0.287729619	0.539392864
ENSG00000168710	9.417168778	9.759133652	9.737352351	9.969191882	9.38910918	9.899384741	9.78153165	10.03522456	9.909278601	9.694495818	9.613795068	9.679003809	10.0544045	9.870585749	9.857303986	9.722511059	9.565225527	9.801549207	9.636471063	10.17547394	10.02841311	10.01653845	10.01734771	9.537032887	9.591208226	9.64871943	10.00604068	9.903573432	9.691561213	10.05797494	9.739779766	10.0651987	9.595984964	9.604269147	0.117220346	0.143930267	0.253305252	0.976963209
ENSG00000158467	6.898612665	7.54586691	6.865703783	7.608232363	6.88099281	7.67506621	6.912360666	7.661283958	6.95662111	7.51291521	6.997804517	7.686703528	6.956303943	7.380690042	6.977855747	7.60175623	6.83303482	7.154034108	6.900533468	7.635440071	6.947705313	7.585649348	6.957954569	7.486298097	6.900173321	7.220715014	6.929426179	7.639840716	6.885342652	7.597169108	6.83812719	7.698637088	7.061194342	7.487588927	5.63E-17	3.50E-16	0.591948352	0.541186304
ENSG00000126705	6.649300925	6.590001449	6.739398976	6.657745433	6.577496155	6.728870378	6.546960439	6.722380015	6.677995166	6.608327687	6.590227199	6.664001271	6.58427628	6.714408484	6.59567753	6.636541114	6.598653731	6.764251208	6.693964786	6.679676714	6.600407015	6.718595617	6.6077072	6.668506764	6.651313008	6.588849954	6.695260588	6.641457947	6.655775296	6.826688919	6.703094558	6.720034004	6.569704357	6.657758684	0.022792598	0.031680572	0.221150518	0.802605979
ENSG00000135541	6.977233461	6.747111097	6.741425588	6.815840559	6.720509429	6.903413627	6.763737022	6.660395759	6.926048762	7.046789323	6.913292181	6.995872681	6.87259555	6.817818863	6.658385108	6.659393706	7.017595336	6.731247692	7.203407288	6.90705898	6.798654523	6.850065296	6.820239656	6.693108435	6.849898147	6.683184799	6.680781624	6.696189451	6.996060656	6.876842881	6.981826296	6.96521973	6.902458132	6.929796208	0.273813134	0.31312294	0.182271636	0.243692679
ENSG00000124942	6.602345791	6.704678481	6.62834685	6.648988307	6.722863894	6.727054022	6.568833267	6.611059561	6.690738465	6.584281156	6.667560671	6.758641778	6.595839051	6.573483826	6.676755358	6.690937724	6.477823702	6.667676861	6.589749581	6.716603551	6.679962178	6.692469356	6.696051396	6.566121977	6.804238074	6.620098405	6.673833953	6.610815805	6.656742519	6.715171261	6.540186646	6.752579824	6.669825317	6.598531862	0.477942315	0.51888337	0.38948603	0.601995079
ENSG00000185567	6.671989598	6.612504805	6.486610873	6.538142329	6.503403795	6.851131608	6.460468319	6.670466358	6.645768368	6.573986968	6.550606627	6.657228731	6.524351152	6.604855769	6.514979995	6.595191512	6.490173652	6.790553732	6.545080635	6.67236049	6.452522233	6.606698038	6.501675815	6.679983121	6.541769192	6.635737965	6.505091948	6.686207378	6.504554517	6.695315096	6.539922014	6.707315706	6.477189023	6.58067121	4.02E-06	8.30E-06	0.045813499	0.861137315
ENSG00000106546	6.87007413	6.61620927	6.670548724	6.602425331	6.781939665	6.585954192	6.891239293	6.544811367	6.839115435	6.615202962	6.747890432	6.597888059	6.839582786	6.613440099	6.892914313	6.562662574	6.766538017	6.584869105	6.834089045	6.599659409	6.633412698	6.616853908	6.774583254	6.581265141	6.757925401	6.522525318	6.932072567	6.635384806	6.872143114	6.580553817	6.986866384	6.571630387	6.889484019	6.611727223	1.81E-11	6.14E-11	0.816205687	0.804698493
ENSG00000063438	6.519990426	6.551887954	6.769155524	6.459671891	6.64319095	6.521643353	6.80622166	6.41969037	6.768543691	6.418341922	6.594071172	6.488789953	6.849964382	6.506841929	6.84571608	6.429890578	6.62249381	6.483167704	6.631815914	6.45575407	6.845423077	6.505082668	6.713972718	6.425821686	6.805412913	6.491052919	6.755826798	6.498469039	6.616852283	6.443929768	6.78047935	6.38181888	6.551156382	6.439726766	3.88E-10	1.16E-09	0.666673751	0.770122107
ENSG00000100591	10.1257874	9.485317418	9.482986835	9.50252658	9.833034439	9.291903288	9.607245915	9.438722206	9.445609468	9.347381939	9.511210417	9.321371846	9.299901048	9.363142587	9.395671434	9.417985032	9.721107036	9.224133875	9.71922129	9.435427237	9.44946394	9.650101233	9.27687931	9.461059033	9.599423442	9.401372998	9.439702424	9.340173365	9.637721618	9.123037401	9.903282218	9.426395679	10.07627542	9.507060436	0.001731294	0.002771836	0.158887868	0.930861735
ENSG00000169877	6.665382986	6.778794223	6.588624767	6.85321037	6.621653026	6.678317091	6.556972083	6.714068594	6.589527637	6.769466691	6.54484896	6.751149089	6.537851628	6.815238465	6.585507956	6.756950661	6.587853131	6.693008632	6.571321894	6.729950611	6.660797457	6.800685404	6.671026049	6.849379102	6.661333415	6.643942947	6.562503245	6.817608051	6.536753682	6.724371677	6.696802556	6.706153053	6.588962876	6.700746025	9.88E-09	2.58E-08	0.663390193	0.875415438
ENSG00000111732	6.882619741	6.746769851	6.740625202	6.802840378	6.62952374	6.754598689	7.003572897	6.625372475	7.005104336	6.671869814	7.030527597	6.557076905	6.855549056	6.608501556	7.462400515	6.474890695	7.323811227	6.5447342	7.102070256	6.565757288	7.242053198	6.570715828	7.186259504	6.506974173	7.019556903	6.554039427	7.172950964	6.545922795	7.38393351	6.481644819	7.519518915	6.509651915	7.622527952	6.491710969	4.25E-09	1.15E-08	0.900599971	0.780619583
ENSG00000204472	7.189103608	7.302728727	9.606650563	7.705331144	9.608591383	7.171443042	9.464590374	7.33435225	10.03897263	7.638243029	8.303984852	7.298351029	9.994376798	7.35362239	9.248722405	7.195246652	8.644391228	7.054584287	9.764047562	7.356828936	9.290460564	7.596519278	9.022421934	7.288193341	9.383717288	7.483872281	10.67813384	7.2175669	9.060790117	6.97953364	10.16219438	7.240646319	8.900701444	7.357066773	5.30E-12	1.91E-11	0.039021833	0.393059263
ENSG00000126878	6.709818955	11.71326079	6.922669259	11.93606156	6.944712126	11.79618448	6.820035032	11.81102092	6.806166322	11.53260771	6.857621129	11.89251678	6.993634249	11.81513538	6.857368269	11.83035875	6.88587424	12.15751359	6.847966398	11.82418042	6.803065071	11.80795343	6.888035144	11.84146097	6.886218057	11.92015053	6.912263247	11.74651696	6.950039078	11.86980891	6.776343291	11.91137488	6.779262891	11.72832154	5.91E-49	1.12E-45	0.39887352	0.500123865
ENSG00000156709	6.790523202	6.781128913	6.720450011	6.754732981	6.695281301	6.779398642	6.840752795	6.716637017	6.879190213	6.719057842	6.683244184	6.732954626	6.769772892	6.723253944	6.698495245	6.785266393	6.846555735	6.897662155	6.817670511	6.736579847	6.847396046	6.756764102	6.702637784	6.851364477	6.753884304	6.8245336	6.800838284	6.724395024	6.856247152	6.754436641	6.759812408	6.754417979	6.85005369	6.871064734	0.684350708	0.715622286	0.833020104	0.15890881
ENSG00000042286	6.967919646	6.516557809	6.869414515	6.615347936	6.880790142	6.534692637	6.935699379	6.640085928	6.970113431	6.621665764	6.94299404	6.58798852	6.870864205	6.535119626	6.944965935	6.671978811	6.983681445	6.572725277	6.870158232	6.613170746	6.967724259	6.605735292	6.875335992	6.538331713	6.810504533	6.582560216	6.990954904	6.689509512	6.892939018	6.557788171	6.865073453	6.557534661	6.919135911	6.599573566	7.39E-19	5.82E-18	0.044265924	0.442220158
ENSG00000163568	9.184402319	6.865079414	9.105509644	6.829899637	9.569960402	6.804403899	9.379943087	6.879232967	8.168798084	6.814655398	10.50842249	6.804277772	8.886623028	6.74588873	9.159510952	6.807607466	8.343739965	6.821757296	9.60975783	6.838320064	8.670932085	6.88976393	9.942681369	6.747716797	9.704060747	6.783609072	8.885698685	6.743125148	9.526283716	6.759587444	8.875555279	6.731371535	9.324632415	6.863479461	7.63E-19	5.99E-18	0.750874081	0.709321783
ENSG00000106305	10.49939473	10.83094414	10.15171618	10.62838415	10.29478023	10.51496433	10.1458021	10.62126691	10.20226591	10.841743	10.04846518	10.75391336	9.91353686	10.59467877	9.944931478	10.65100828	10.57804914	10.90474412	10.33151639	10.78374654	9.916497453	10.71043481	9.745285322	10.76715709	10.0023219	10.79821735	9.844539717	10.6510208	10.40820175	10.7787864	10.45212929	10.77094108	10.51540017	10.81281698	8.15E-10	2.37E-09	0.600204982	0.774157168
ENSG00000129221	6.604501482	6.516851919	6.466422952	6.590623825	6.510364488	6.593177608	6.537059994	6.57212686	6.516533005	6.562419198	6.579708733	6.485187873	6.542164262	6.564275965	6.469464133	6.544227996	6.561032644	6.61737729	6.485096997	6.555399679	6.495713608	6.467244582	6.548468144	6.491046223	6.495527046	6.473058326	6.536292937	6.55880755	6.55880755	6.628669292	6.542626904	6.54914967	6.542120491	6.498316513	0.326467515	0.368008635	0.119451761	0.435015616
ENSG00000160224	9.856772591	10.94465992	9.93275461	10.56627229	9.690866921	10.46437825	9.890770647	10.16915824	10.02722172	11.12064058	9.724670376	10.77220345	10.11309125	10.62401932	10.58994013	10.2370642	10.13264392	10.64178324	10.17583297	10.88135203	10.0872124	10.817373	10.21449277	10.73648845	10.29439037	10.61069961	10.86036473	10.40847886	10.30418634	10.26163068	10.20561433	10.72422552	10.16131417	11.2138834	5.17E-06	1.06E-05	0.011763148	0.877587531
ENSG00000196581	6.490792984	6.6827812	6.53706727	6.628710386	6.489421322	6.652125405	6.399047399	6.525843909	6.458764271	6.613473588	6.459890372	6.765116779	6.486052384	6.70133226	6.403324944	6.646340541	6.464612531	6.717430474	6.49774493	6.668450783	6.456664628	6.608378037	6.377062177	6.851546682	6.450814759	6.783216394	6.404923824	6.635682833	6.48963069	6.531151333	6.426442995	6.637871811	6.491076441	6.580607314	4.33E-10	1.29E-09	0.244406613	0.891014982
ENSG00000004455	7.587568812	6.923641772	7.456759705	6.880373867	7.618135457	6.790384363	7.562368835	6.906993644	7.646570921	6.98571092	7.420916612	6.900765741	7.471572508	6.944031814	7.426863462	7.020238619	7.805211697	6.971585998	7.686045722	6.846231648	7.399661105	6.945270209	7.342229291	6.975952034	7.537170005	6.999238346	7.516156929	6.852391329	7.657796399	6.752652463	7.756497501	6.835718498	7.694506665	6.945482248	6.44E-19	5.10E-18	0.443207896	0.52558989
ENSG00000147853	9.668666346	9.60649648	10.01481466	9.653526336	9.711673685	9.387830982	9.727562047	9.593477155	10.3833933	9.638177282	9.929878721	9.759665493	10.32549063	9.751439799	9.969534364	9.150608316	9.707228235	8.855314629	9.882408675	9.60250285	10.00134949	9.658194826	10.00187386	9.636760734	9.831443802	9.432809326	10.02297805	9.440868818	9.984897457	9.339161978	9.919676694	9.470021903	9.739179473	9.323788714	5.92E-07	1.32E-06	0.278494843	0.88378929
ENSG00000121057	7.005971313	7.004683502	6.726939007	6.891073642	6.860737004	6.950047146	6.720568507	6.920309461	6.949724316	6.926805883	6.960584609	7.129851547	6.806716664	6.988401358	6.762780603	7.069827211	7.001176547	7.038584061	6.92055682	6.967005364	6.966554901	7.13092649	6.997602879	7.084514318	6.908903235	7.100248544	6.886288927	6.974870286	6.870478362	6.943226431	6.94085123	6.93530034	7.108347915	7.241458689	0.002422477	0.00382048	0.603478606	0.487262784
ENSG00000108599	6.999290117	6.787733659	6.952164566	6.792182637	6.961237973	6.87477391	7.012517713	6.831667471	6.86190326	6.767385124	6.949319936	6.701450519	6.941207203	6.732876146	6.979571097	6.737843182	6.923474157	6.700222252	6.900818488	6.761021829	7.01828835	6.729050751	6.943123921	6.698630528	6.889179761	6.731757508	6.86052176	6.816243324	6.928641674	6.789768055	6.931114039	6.758510269	6.915623493	6.697303152	7.52E-12	2.67E-11	0.693486646	0.962300383
ENSG00000023516	6.597913525	6.522597031	6.654053823	6.58953654	6.577379928	6.548741562	6.552443583	6.48689641	6.488889925	6.534433902	6.513749062	6.473923908	6.459925501	6.611425871	6.504162251	6.437119148	6.626441323	6.493393775	6.519677498	6.50544843	6.664770713	6.469323483	6.577063331	6.516222538	6.659131377	6.441340916	6.568278387	6.456974331	6.496519869	6.464154781	6.618572076	6.49274408	6.520704408	6.529005219	0.00528993	0.008002547	0.638034907	0.995310348
ENSG00000131016	6.510235039	6.976004188	6.51474636	6.899363654	6.643574158	6.832245343	6.500970797	6.787663091	6.649993814	7.083317901	6.624894593	7.087931788	6.542456193	7.000832969	6.54539159	7.04928367	6.396833302	7.101893634	6.489332483	6.97429144	6.491159911	7.091887973	6.475878841	7.214377437	6.488793248	7.096837057	6.531161992	6.920476841	6.497471129	7.07762936	6.471021671	7.119780722	6.49848997	7.382965008	1.11E-15	5.92E-15	0.48274952	0.770127459
ENSG00000170776	7.257937537	6.774560573	7.243236788	6.832789825	7.528603233	6.92950359	7.453470803	6.89535007	7.747821824	6.926820822	7.374695905	6.798537953	7.551829051	6.864335648	7.540857702	6.75583715	7.284764305	6.889060566	7.789147887	6.969120251	7.810427959	6.810179873	7.714721991	6.797146016	7.40040861	6.735415042	7.649777776	6.788957052	7.464039691	6.88235442	7.511400362	7.03542668	7.567705116	6.893193346	5.32E-16	2.94E-15	0.066996141	0.571818306
ENSG00000186471	6.463017593	6.481829164	6.553965856	6.60517072	6.526061569	6.634476015	6.461159685	6.568691067	6.460964986	6.537301216	6.452644306	6.454287644	6.455658004	6.568856335	6.536485396	6.470988012	6.503727514	6.499934135	6.446565394	6.631198207	6.526347901	6.650159218	6.532517922	6.530479284	6.479768857	6.579172836	6.523545605	6.599964355	6.613460487	6.458417794	6.484892992	6.596475391	6.489739375	6.523834712	0.01252331	0.018052854	0.488117684	0.868182396
ENSG00000241978	6.883956869	6.482731616	6.719017628	6.602975503	6.856306875	6.531796231	6.765049904	6.525109739	6.777472015	6.500194517	6.756104938	6.525227538	6.683815752	6.495244384	6.767972219	6.591777359	6.805209199	6.579703774	6.7301141	6.520088514	6.78928789	6.583525059	6.725550701	6.516483232	6.908088051	6.615935005	6.76443895	6.477489875	6.785316983	6.489212258	6.844596138	6.573179446	6.653084768	6.523259731	1.29E-13	5.43E-13	0.827487534	0.983165239
ENSG00000147081	6.597522587	6.574212912	6.46803481	6.597702803	6.547014557	6.558175487	6.605913	6.50828174	6.519190511	6.586899701	6.654801833	6.592217509	6.699738985	6.546462744	6.524975527	6.475713507	6.527765251	6.457068626	6.523379813	6.481299728	6.681482356	6.559007715	6.549922131	6.526659347	6.542847768	6.487384697	6.543153351	6.5106732	6.541757409	6.537631614	6.539623465	6.461213261	6.618725234	6.558294013	0.054933158	0.071678023	0.230192308	0.899553703
ENSG00000118507	7.391614593	7.964766357	6.801388549	7.763458029	6.763723943	7.764667619	7.019116395	7.820607485	7.096523307	7.981075182	7.163512783	8.194648748	6.703443775	7.646847417	6.781043457	7.794903323	7.178989627	7.821236024	7.512414303	7.832974538	6.74239391	7.805525615	7.111129127	8.007630684	6.853095338	7.681507938	6.604112402	8.001262301	7.599791108	7.804690418	7.365357567	7.6520439	6.970455855	7.929053058	4.34E-12	1.58E-11	0.064374708	0.133261146
ENSG00000105127	7.58945341	7.794639391	7.426331663	7.699223427	7.638618918	7.841534539	7.467219182	8.026198204	7.658795788	8.028506188	7.633542682	7.882849388	7.398035869	7.944910264	7.642154557	7.902329329	7.588462216	7.733306772	7.507023519	7.662801221	7.505028631	7.856842451	7.606861494	8.103207437	7.606733727	7.910454916	7.571689723	7.859493836	7.430187812	7.631106876	7.428618888	7.751723218	7.645193712	7.85615357	2.90E-09	7.98E-09	0.350377464	0.501966732
ENSG00000174574	6.881127979	6.855697098	6.715425744	7.148441208	6.865575303	6.815432554	6.766116101	7.046038808	6.80256795	7.075990356	6.67779349	6.939610809	6.746542566	7.036953301	6.724424654	7.100940001	6.9136107	6.917335307	6.636339042	7.057168157	6.809808634	7.121873352	6.6396555	6.891911623	6.685522842	6.895735114	6.646307475	6.972194486	6.763459195	6.877741599	6.898645678	6.836868175	6.565802112	7.050230146	2.09E-07	4.82E-07	0.177697915	0.96722441
ENSG00000135334	9.767865652	9.500708374	9.641878071	9.689551558	9.583992749	9.46975399	9.594370049	9.570178498	9.895672413	9.51303249	9.581829047	9.455920604	9.653850585	9.469146701	9.494416986	9.612554886	9.810743988	9.166096155	9.775827068	9.81535524	9.866732346	9.680321398	9.601217045	9.398410578	9.95154707	9.451550251	9.672596328	9.614629128	9.594427968	9.462169159	9.910882198	9.665629068	9.903174483	9.607657281	0.000559786	0.000946349	0.132026468	0.422514721
ENSG00000106948	8.924002502	7.156383086	9.154581806	7.375143575	9.060288749	7.276386157	8.959439305	7.363294089	9.047025237	7.229510773	8.790843047	7.278208982	9.095382212	7.278208982	9.087509056	7.216622675	8.899415014	7.137768322	9.089486527	7.255285041	9.290217492	7.193855465	9.099883239	7.179210572	9.354815656	7.043250701	9.247731234	7.274898244	8.983217241	7.3571056	8.871990119	7.254853053	9.15385688	7.167774036	9.36E-32	5.12E-30	0.916622357	0.468411352
ENSG00000117448	6.809441094	6.60500492	6.835919427	6.762455197	6.872002859	6.793980535	6.790155656	6.688214454	6.739334765	6.770861996	6.794963571	6.69830734	6.880214665	6.583073147	6.785769688	6.721529882	6.780328458	6.703661025	6.748274955	6.732369755	6.790403725	6.705985115	6.873313916	6.798859095	6.811261647	6.748566317	6.712429463	6.745729071	6.757193149	6.652329297	6.961446001	6.631729177	6.754863561	6.729732827	0.000114224	0.000207855	0.980014688	0.808310791
ENSG00000085662	10.50330311	10.4143188	10.37657526	10.80715052	10.50330311	10.51241222	10.36787658	10.78078045	10.16091904	10.84790278	10.35115963	10.62354613	10.25012213	10.77153616	10.3099108	10.72913344	10.78752857	10.59040606	10.09295317	10.6153064	10.31188982	10.78752857	10.10416114	10.67516834	10.4037145	10.66355046	9.780701407	10.67335801	10.22796726	10.57691118	10.37416154	10.50637086	10.39177793	10.79314976	5.86E-07	1.30E-06	0.056175789	0.933145689
ENSG00000227471	6.482820177	6.469822487	6.553368139	6.452675688	6.631134877	6.560122458	6.549505344	6.537854451	6.51387006	6.591826483	6.514002389	6.51755537	6.556387076	6.457110808	6.584321561	6.497002136	6.468577246	6.447773313	6.431644739	6.643508659	6.497845427	6.430524528	6.512733441	6.571947607	6.524458464	6.540898443	6.490532133	6.501691671	6.441282451	6.54302271	6.569724747	6.703881069	6.468114726	6.474620435	0.692885388	0.723558154	0.159951283	0.756714669
ENSG00000151632	6.595653684	6.699033047	6.536688803	6.531656146	6.479335965	6.666387441	6.480658746	6.630299562	6.616053744	6.556413209	6.507918261	6.59548384	6.579783839	6.508451966	6.559790631	6.584458084	6.534661537	6.761522175	6.531107669	6.685691837	6.528542067	6.506409241	6.543869774	6.600143273	6.509950192	6.624974184	6.580747604	6.664187371	6.569100959	6.698044973	6.540679738	6.721088528	6.485255148	6.580087927	0.000367238	0.000633342	0.059290403	0.997944995
ENSG00000196326	6.677545492	6.573976418	6.583526667	6.555623332	6.512020372	6.652597295	6.675990444	6.540369453	6.547074828	6.53462961	6.478979633	6.584603591	6.714799324	6.615614452	6.584603591	6.58834093	6.612133972	6.580950894	6.550051835	6.546218644	6.611081802	6.534561264	6.621604517	6.678463886	6.530145932	6.549206108	6.646100193	6.566634453	6.573021974	6.572338091	6.580227103	6.618388032	6.480194333	6.560916755	0.712682327	0.742268799	0.558216384	0.945355899
ENSG00000122787	6.566131377	6.579531438	6.436008692	6.58138328	6.638736986	6.598364511	6.500805953	6.496035707	6.542000042	6.540812832	6.559785581	6.514337169	6.570631594	6.525023222	6.538781336	6.578681968	6.5667828	6.570276579	6.509785691	6.591612668	6.663238661	6.481938617	6.515507821	6.616790263	6.547614606	6.492964344	6.545212153	6.581357546	6.577498644	6.55098052	6.473215212	6.766296759	6.523151636	6.497314026	0.434836202	0.477034016	0.223089461	0.832593939
ENSG00000053371	9.964504272	9.403030282	10.31350717	9.272087574	10.32839692	9.496765439	10.14483981	9.674564506	10.26114162	9.422684592	10.306538	9.257649002	10.2278839	9.659484809	10.32890024	9.579634707	10.16710445	9.527693015	10.15717222	9.535723821	10.3706111	9.418294862	10.13265274	9.283004993	10.35981994	9.425485378	9.927948188	9.529749574	10.22925429	9.626042331	10.12734394	9.64272098	10.11545989	9.435388004	1.00E-17	6.82E-17	0.163613432	0.894873693
ENSG00000142208	6.647263375	6.632195712	6.678319245	6.61725313	6.648643665	6.5405556	6.647947421	6.562404141	6.627987983	6.688659405	6.451354624	6.58641549	6.570560427	6.582711647	6.649740588	6.633846697	6.608511273	6.673686954	6.681998865	6.534020534	6.726902249	6.572821413	6.718519855	6.700406201	6.555680158	6.667375061	6.731192676	6.644425382	6.591512615	6.57308239	6.597687714	6.555724787	6.631376149	6.62096379	0.311157414	0.352079502	0.652855316	0.917591594
ENSG00000204673	6.705799473	6.856997839	6.734111479	6.785955568	6.663872665	6.671496809	6.631726235	6.725125729	6.702541635	6.789640072	6.651982589	6.740484058	6.669750182	6.642035353	6.783127086	6.741552884	6.77162492	6.79063219	6.687051377	6.738392675	6.677116621	6.756618095	6.752746353	6.718517501	6.655555771	6.799737046	6.743701622	6.717048698	6.607803618	6.728165486	6.670854714	6.805077264	6.669310668	6.751596103	0.003308574	0.0051294	0.915522861	0.927203305
ENSG00000105221	6.781718171	6.607066813	6.825681784	6.580297512	6.799354065	6.5779806	6.809070774	6.57747828	6.724460884	6.621216384	6.693328986	6.639020853	6.876147501	6.589165088	6.749698056	6.614807494	6.798450733	6.546031738	6.78404505	6.587264547	6.749059931	6.581988168	6.767176611	6.549754677	6.740106182	6.645545098	6.684398231	6.624113384	6.747837251	6.582906077	6.7642427	6.625425462	6.751797817	6.581964336	2.28E-13	9.34E-13	0.792839813	0.77415951
ENSG00000117020	6.52319233	6.454920001	6.678446989	6.593477824	6.575238788	6.582097907	6.563000743	6.437829299	6.673896338	6.523903166	6.657754135	6.440731712	6.532765385	6.547536182	6.545264669	6.523573095	6.615850907	6.504550192	6.518300631	6.540411721	6.668602364	6.534117652	6.636274991	6.497129609	6.519917248	6.526918843	6.622128584	6.527892785	6.598127321	6.563861301	6.65783674	6.554125733	6.57569336	6.450366832	0.00018342	0.000326873	0.235628116	0.948598217
ENSG00000166971	7.17149697	6.970983094	7.189585769	6.906956909	7.153959805	7.010960534	7.085934472	6.885605711	7.229491224	7.016600964	7.121261203	7.102112613	7.128822224	7.122916461	7.051569388	7.01570292	7.260013774	6.90415023	7.131085578	7.121679248	7.110506578	7.145012421	7.215426086	7.116142519	7.283588487	6.942539367	7.19772377	7.097340149	7.163379411	6.97765029	7.126699412	7.12133579	7.222993775	7.159424994	3.01E-05	5.79E-05	0.438926173	0.929481106
ENSG00000148218	7.994420864	7.197985381	7.93414185	7.077580912	7.90178998	7.575483804	8.008215466	7.280614378	7.755123911	7.103332915	8.018948061	7.300197037	7.726496869	7.144293904	7.836338581	7.18732294	7.956194306	7.200933016	7.766160028	7.381902333	8.018650699	7.16843854	8.006640552	7.215940343	8.026788554	6.923951541	7.733072521	7.245318127	7.8626687	7.535061972	7.824598626	7.436256396	7.701063127	7.132421222	4.03E-15	2.02E-14	0.059612141	0.683069969
ENSG00000023330	7.235108924	6.764792945	7.060858618	6.805056846	7.094351979	6.741652068	7.086483426	6.856048588	7.243500936	6.726954028	7.18950259	6.811849324	7.158785211	6.840379074	7.021138912	6.807502793	7.162450705	6.773079059	7.107154829	6.829765269	7.032118222	6.771335963	6.98485307	6.73625355	7.170583746	6.827986591	7.172234875	6.806440865	7.189416065	6.707809916	7.226272855	6.7856266	7.207786003	6.78961854	3.15E-17	2.03E-16	0.12707832	0.98100601
ENSG00000170017	9.241043967	8.356061017	8.788321663	8.369386329	9.20045045	9.214534149	9.023044869	8.18357104	9.221747737	8.318500571	9.051852821	8.689977097	9.170064123	8.502645839	9.394723934	8.34956645	8.829053217	9.542385857	9.489300787	8.482370865	9.183946599	8.265770495	9.169699196	8.831133877	8.878437444	9.048335287	9.504259186	8.250311658	9.28142208	9.351379971	9.228988775	8.656672223	9.599942946	8.292509258	1.86E-05	3.63E-05	0.011298502	0.493409211
ENSG00000165092	6.618269242	6.521994067	6.475834597	6.493682662	6.573272562	6.544881988	6.459651105	6.586509386	6.495226891	6.493457256	6.449481661	6.571083585	6.535269061	6.549422037	6.624248943	6.526289528	6.483930132	6.462177164	7.305620481	6.674544122	6.446124954	6.569308789	6.441525098	6.629524999	6.418338947	6.529202551	6.471409892	6.612038751	6.491186618	6.69465418	6.370370322	6.943692831	6.534222216	6.558246612	0.424463492	0.466867894	0.161462688	0.810164458
ENSG00000128918	6.546098899	6.563183402	6.638969685	6.707588834	6.602362485	6.709185947	6.574108149	6.625728614	6.597696784	6.562823443	6.635080048	6.622159145	6.582600556	6.607219245	6.571153282	6.722403366	6.52244349	7.554216338	6.525732596	6.566439731	6.597696991	6.624893371	6.570404624	6.660032159	6.619655524	6.691777393	6.572178186	6.428173288	6.548664951	6.817924096	6.61163061	6.639399084	6.59484173	6.613565843	0.070759885	0.090316229	0.348038098	0.712291065
ENSG00000184254	6.506864454	6.905054135	6.490957469	6.886753835	6.567851791	6.776336419	6.659061481	6.925462644	6.482454331	6.765207037	6.626562083	6.967195642	6.511368943	6.771983807	6.549367376	6.782290028	6.471158318	6.626500706	6.586531165	7.090743767	6.518528102	6.755889265	6.538395031	7.018442654	6.613688064	6.684805587	6.487981832	7.053598525	6.536598401	6.829973244	6.569571932	6.835743071	6.475432211	6.861598842	5.41E-11	1.76E-10	0.267331561	0.885130211
ENSG00000137124	6.971720499	6.866281622	6.884115958	6.747573114	7.000903356	6.83696978	6.667059741	6.827347455	6.997168336	6.915238756	6.824431637	6.916882466	6.849401052	6.98231776	6.741688213	7.047030766	6.859241757	7.002049184	6.894817982	6.977305893	6.805584333	7.045209137	6.86666021	7.064707124	6.769723728	6.996985805	6.881776	6.871137096	6.881858764	6.997616871	6.892759065	7.020875619	6.927073992	7.170864641	0.008197339	0.012110537	0.797114166	0.908281921
ENSG00000144908	6.623773395	6.51895884	6.604362378	6.596636171	6.652702909	6.521861455	6.520227851	6.511730475	6.713919781	6.604786406	6.515542326	6.593114027	6.561868559	6.605477003	6.504714552	6.546415176	6.597145876	6.479652799	6.651296713	6.581372116	6.727673923	6.577096957	6.527314122	6.586062872	6.663928589	6.641191313	6.530595807	6.440408753	6.478704112	6.623851154	6.575535191	6.628547491	6.499399233	6.622430558	0.507182222	0.547047525	0.226423014	0.828325285
ENSG00000136010	7.404107219	6.530349043	7.458536283	6.623621215	7.401915353	6.537190069	7.448453604	6.621759811	7.553550976	6.565270802	7.372852731	6.680633811	7.89794018	6.69046205	7.02391674	6.627603356	7.047153614	6.535784892	7.555217592	6.605476399	7.273871362	6.732987882	7.108410966	6.624822226	7.487516988	6.621676743	7.602314181	6.662861837	7.59032414	6.547531215	6.586676477	6.615196044	7.377189277	6.723627665	3.37E-12	1.23E-11	0.327916199	0.845753469
ENSG00000111275	7.11423476	8.035884822	7.135406859	7.942983542	7.381715499	7.800617292	7.16854048	7.914692905	7.647929697	7.588170808	7.141526855	7.837463041	7.378338153	7.761553201	6.903530867	7.971952579	6.683964178	7.703969389	8.090790957	7.697440398	7.935932384	7.65942367	7.091036489	7.835696373	7.934737836	7.682699016	7.818357425	7.969483452	7.068889852	7.755051655	7.825079888	7.806893366	7.077809204	7.771700657	0.000176344	0.000314904	0.127265477	0.506010899
ENSG00000072210	7.228661499	8.148440705	6.971483346	8.062085766	7.259593325	8.142985894	7.221964042	8.109841922	7.194440631	7.938478488	7.028072475	8.091586578	7.022448916	8.051120809	7.078119029	8.107486666	7.486735133	8.4184737	7.21280499	7.831115093	7.121062764	7.780435502	6.945281292	8.13711961	7.203907233	7.957141801	6.984947122	8.269689461	7.119522056	8.274503437	7.219158615	7.850843248	7.226538984	7.85532427	1.32E-18	1.01E-17	0.010437653	0.755554441
ENSG00000132746	6.473900416	6.399940392	6.435222732	6.434445838	6.432426314	6.625776757	6.500110644	6.499853175	6.449894937	6.497981583	6.484135743	6.473568064	6.435917818	6.523888536	6.425763723	6.465917195	6.422704526	6.636084937	6.446270337	6.463924209	6.398774565	6.462464001	6.549731796	6.497374035	6.513614478	6.415694838	6.455702812	6.458417928	6.478645465	6.563666944	6.427704371	6.580837483	6.435390093	6.429786135	0.059336156	0.07684889	0.088324203	0.613078723
ENSG00000159423	6.585487251	6.822701628	6.548719258	6.940317075	6.571473549	6.76173478	6.607153137	6.778465911	6.665608599	6.846982962	6.641278107	6.780352633	6.523595483	6.783328321	6.608976262	6.781533893	6.580030048	6.731064432	6.66471313	6.792543303	6.538058736	6.937720717	6.607465394	6.792873613	6.620749018	6.705484849	6.606398852	6.814378335	6.482460955	6.76504871	6.583793673	6.727413072	6.569916966	6.755560921	6.02E-12	2.16E-11	0.743053729	0.870059583
ENSG00000112294	7.019341237	6.614774457	7.051341115	6.646138768	6.925198533	6.629118551	7.083035749	6.551509883	7.22644883	6.654864814	7.134606877	6.672807337	7.300072436	6.659119588	7.101384384	6.612541964	7.36546327	6.61461427	7.090965982	6.612671442	7.40295807	6.582554114	7.344754665	6.66329186	7.340424817	6.538774114	7.264598668	6.616592136	7.320978923	6.524043453	7.366162694	6.603347344	7.402577331	6.673727209	2.07E-17	1.36E-16	0.723320953	0.834103979
ENSG00000119711	8.530766062	8.541868042	8.608384519	8.683837597	8.508608017	8.778071159	8.460674784	9.021247182	8.916871221	8.772230705	8.773804176	8.80576548	8.599528539	8.839286056	8.458430429	8.780793647	8.603634154	8.47926804	8.240163425	9.178246249	8.792755187	8.862034906	8.720623271	8.702391324	8.323027183	8.725222295	8.28853913	9.07298258	8.323895984	8.978792019	8.333321361	9.004348392	8.204911178	8.898038432	2.57E-05	4.97E-05	0.236898109	0.73981249
ENSG00000118514	6.562402928	6.640813541	6.749624865	6.642525036	6.656049141	6.589236606	6.619556369	6.62160647	6.677955249	6.625040828	6.677902066	6.592647357	6.668507638	6.665727235	6.575583751	6.640798903	6.60623914	6.585851089	6.668418425	6.617364815	6.596665952	6.582896137	6.629827788	6.651774926	6.695276696	6.550081519	6.7744541	6.607976919	6.661771484	6.628266678	6.511668843	6.686541596	6.626799696	6.63177675	0.219367272	0.256001669	0.843679762	0.811108856
ENSG00000143149	11.40406589	11.39670712	11.43997931	11.50161475	11.43515969	11.45709805	11.31575046	11.39670712	11.17889728	11.39999311	11.33796789	11.42645995	11.35829849	11.54106381	11.74591949	11.49639047	11.25617201	11.33416543	11.21357891	11.37177355	11.25026584	11.39611766	11.32580632	11.47108994	11.42147559	11.33155553	11.2247716	11.47835421	11.30776956	11.58691695	11.23312805	11.44782613	11.14747095	11.26048374	0.014245935	0.020372969	0.752569319	0.539969997
ENSG00000149925	6.684222767	6.597373671	6.710666162	6.492601997	6.748833256	6.565859364	6.712268345	6.581086847	6.541095621	6.511305905	6.611175937	6.547829467	6.6403712	6.490833594	6.567221424	6.614039099	6.76559885	6.519166235	6.604583228	6.551103326	6.660160997	6.475399124	6.654222488	6.56057184	6.685939843	6.521200196	6.587939909	6.509768818	6.71319053	6.512775259	6.790698059	6.569661673	6.620541203	6.496603219	3.73E-07	8.43E-07	0.145640458	0.755554441
ENSG00000109107	10.45886135	9.53979051	11.86715268	9.536408737	11.4610651	9.979746813	11.87492472	10.23459474	11.88208105	9.452958222	11.75003379	9.797243467	12.13281518	9.778344545	11.67400982	9.715518775	10.54144783	9.412320651	11.07458818	10.10612691	12.25518249	9.620423792	11.90115368	9.454120745	11.33306737	9.576945382	11.60353413	10.174866	11.57843723	9.874608416	11.06788111	10.01754171	10.83205157	9.299860896	3.60E-14	1.62E-13	0.139680874	0.919540125
ENSG00000033011	7.457806435	7.46251245	7.146050162	7.189813757	7.134557258	6.916936366	7.098706887	7.17938218	6.851879893	7.34935589	7.075886717	7.224544267	6.979665243	7.194649342	6.940502597	7.236313638	7.406922819	7.342604738	7.031458147	7.078434923	6.944608971	7.331311449	6.969525869	7.385099378	7.14712669	7.401396553	6.879208977	7.045769792	7.094427853	6.95639587	7.013614663	6.967249256	7.05688191	7.218534501	0.021104097	0.029485046	0.249091282	0.762297158
ENSG00000139133	7.026078586	6.898504014	6.884042833	6.779182302	7.057051398	6.80292769	7.021620356	6.747073744	6.74874135	6.791988885	7.045542169	6.795388572	6.969941334	6.794873938	6.799809182	6.732907805	7.010368224	6.92056004	6.872395965	6.851940216	6.949716922	6.739400339	6.939803253	6.849286877	7.075722049	6.869671548	6.792699072	6.79510048	6.973041848	6.83300902	6.941790699	6.806252586	6.926293054	6.725455968	1.88E-05	3.67E-05	0.22557138	0.77132224
ENSG00000175548	7.462240659	6.74690913	7.196298533	6.800503928	7.413329534	6.69715466	7.297156561	6.687817877	7.147750388	6.703664416	7.491116427	6.763712866	7.35367068	6.80012415	7.071753674	6.660276605	7.247483969	6.816716828	7.162066357	6.81415336	7.236714196	6.726123404	7.415660606	6.892409121	7.23890243	6.847788727	7.066527567	6.827447182	7.350758751	6.781126358	7.290213283	6.717200845	7.269247159	6.700191384	1.22E-16	7.29E-16	0.514682799	0.488856801
ENSG00000253710	7.402007403	7.090711914	7.205875122	7.08674118	7.386271062	7.165134917	7.251064032	7.07106864	7.110979078	7.243956107	7.246545854	7.125588716	7.255130276	7.15847879	7.18625096	7.09601155	7.368954256	7.002627083	7.087512711	7.081059675	7.187117918	7.231183126	7.165387156	7.106873537	7.419236339	7.171537627	7.109541877	7.061299768	7.232754743	7.104396612	7.338928394	7.027686165	7.047145113	7.233137724	0.00124455	0.002024317	0.045863066	0.808310791
ENSG00000182858	6.937420126	6.81246622	6.887033385	6.757684986	6.714431819	6.826371892	6.835421648	6.782818122	6.698658032	6.775953817	6.665458276	6.727145032	6.797542313	6.714327752	6.822694671	6.713108941	6.830493489	6.721747751	6.828518524	6.764124635	6.899227263	6.813022059	6.821977608	6.78082444	6.823805647	6.756309437	6.846425564	6.755504495	6.699799986	6.693800962	6.832293839	6.692769043	6.818074667	6.804744304	0.022583793	0.031412562	0.665152387	0.991512112
ENSG00000172339	7.332846065	6.773252384	7.182049909	6.78161523	7.344612512	6.677113565	7.327878164	6.693835048	6.9957043	6.754660005	7.253952633	6.767231884	7.160308172	6.728263578	7.020666112	6.716908153	7.330972845	6.7981358	7.071112997	6.665752457	7.078717865	6.791369144	7.107020367	6.764180827	7.074309087	6.810953729	6.952676796	6.719959897	7.15378668	6.672493615	7.184508509	6.671612302	7.173496802	6.847370288	1.21E-14	5.75E-14	0.14231911	0.783917502
ENSG00000119523	7.036591588	6.556533451	6.859106364	6.551588205	6.998984059	6.614499166	6.793532063	6.599048484	6.841535138	6.550538708	6.866647815	6.600961712	6.677142161	6.650468708	6.715241698	6.566672112	6.978327085	6.654614159	6.850097557	6.59510094	6.814199142	6.55163158	6.860908075	6.614851561	7.002039326	6.522005737	6.774242621	6.547809435	6.813507858	6.62601993	6.785971839	6.603883331	6.788335336	6.552237828	1.10E-11	3.82E-11	0.358902816	0.952388038
ENSG00000214160	6.889873681	6.60222181	7.160121631	6.687095409	7.247762212	6.60268338	7.127969084	6.649257579	7.28029455	6.793506499	7.175576603	6.542169345	7.141842754	6.668567057	7.066107548	6.632733795	7.090660414	6.702397042	6.959280479	6.622733698	7.11779143	6.685374761	7.213629194	6.698748015	7.122218441	6.762997051	6.914646336	6.625601851	7.131680109	6.649051658	7.011705819	6.599954309	7.076704316	6.740740252	4.40E-16	2.45E-15	0.199115729	0.878236389
ENSG00000088035	8.582482103	9.058038548	8.445190959	9.21259107	8.740075129	8.798868815	8.506926467	9.074003205	8.120676139	9.336345669	8.391288186	8.926994254	8.41896326	9.239273762	8.430587005	9.179598736	8.685117723	8.994317425	8.259420912	9.128366123	8.423089989	9.163132174	8.349389507	8.876789151	8.500275918	9.282753111	8.536107184	9.370493858	8.466289034	9.058403909	8.29168251	9.02356568	8.476215519	9.356634646	1.82E-14	8.42E-14	0.062798705	0.590239518
ENSG00000159063	9.372000316	9.619181524	9.19220111	9.59638161	9.324832991	9.490940694	9.243015887	9.48535473	8.713952738	9.773378352	9.098180683	9.64471298	9.142489062	9.390664813	9.0828724	9.56922083	9.355965988	9.799982129	9.041609123	9.56743621	8.973772045	9.561979144	9.050306872	9.766085423	9.129757447	9.61324142	9.011016779	9.584683662	9.087340914	9.541617692	9.294185511	9.507825558	9.052096789	9.668371022	7.96E-12	2.82E-11	0.604303671	0.670752725
ENSG00000086848	9.017549616	8.376546949	8.936480806	8.448401589	8.886949745	8.298903966	8.896662674	8.407713967	8.579096788	8.538924334	8.845232619	8.417693892	8.900995647	8.465039812	8.760959508	8.37186794	8.880658933	8.558423581	8.732984809	8.273899829	8.806052604	8.34982145	8.918352062	8.598408154	8.859571154	8.660121727	8.7526269	8.331549494	8.786653108	8.207343623	8.554259197	8.427036715	8.703048627	8.491587934	4.13E-11	1.36E-10	0.616180079	0.262440884
ENSG00000100601	6.616409463	6.605628747	6.774333857	6.724611339	6.644825486	6.641257243	6.592135286	6.640812842	6.721683462	6.728347621	6.702721825	6.635808904	6.65578755	6.693734965	6.619249217	6.65306694	6.675454634	6.637636792	6.759605943	6.610370415	6.744049806	6.625584185	6.607496549	6.668920698	6.701117065	6.69939184	6.699309566	6.682063934	6.714242193	6.704441744	6.738768953	6.59750438	6.614170419	6.581282332	0.163766988	0.195571521	0.380161362	0.73398033
ENSG00000189046	7.978720567	7.451852917	7.695502095	7.670737057	7.931120547	7.710154326	7.758238844	7.917767822	7.881887574	7.426645607	7.989608688	7.445968244	7.760130717	7.530481602	7.833370448	7.784599977	7.789701018	7.645886421	7.760833666	7.643506203	7.788825483	7.433431049	7.741783398	7.339796951	7.603170987	7.525153871	7.963874703	7.617272584	7.812065731	7.684803114	7.815261243	7.614169895	7.825150723	7.359887735	4.60E-06	9.45E-06	0.017038997	0.387711682
ENSG00000166199	8.400028006	7.200582569	7.938963575	7.555356998	8.187084151	7.264179396	8.100955009	7.000805069	8.194073709	7.428752107	8.329236917	7.265072063	8.074369539	7.569710649	7.925273677	7.462977168	8.177168193	7.443413576	8.177385749	7.132167206	7.962066725	7.426855446	8.168674029	7.458067635	8.220123969	7.732531498	7.998126535	7.09328196	8.056094118	7.288299631	8.177339578	7.194950856	8.187789285	7.304513744	3.71E-16	2.08E-15	0.115069	0.616311728
ENSG00000160993	7.041272813	7.082207283	6.900142852	6.941298357	7.075277832	7.088092678	6.957420164	7.167386732	6.911281134	6.950444786	6.88497643	7.065590017	6.940151561	7.088373532	6.999758911	7.088373532	6.959762641	7.118541181	6.96603575	7.07840094	6.987847401	7.031644126	6.905782017	7.10473095	6.952662376	7.08237095	6.951060014	7.040605952	6.937524148	7.069652037	7.018883072	7.043618391	6.996357052	7.00002527	1.57E-05	3.10E-05	0.360960047	0.819696016
ENSG00000091542	11.40180013	10.99612026	11.68023826	10.92095649	11.64346221	11.36161412	11.72904966	11.34739266	11.49313379	10.98874547	11.61274988	11.1224489	11.63782625	11.19970194	11.54236107	11.26102356	11.60116674	11.0982159	11.60629462	11.12020074	11.9285381	11.21244103	11.72202374	10.81060998	11.73367618	10.85842637	11.48552841	11.22756941	11.61872096	11.26348717	11.34524707	11.18250036	11.39949344	11.04764279	6.92E-11	2.23E-10	0.21615963	0.908281921
ENSG00000239382	8.151651935	7.555539624	8.096450626	7.543508414	8.354469508	7.557167703	8.14159911	7.583386402	8.05629865	7.681506077	8.093489466	7.662551425	7.959694995	7.367993127	8.159965675	7.715582485	8.139621805	7.415672923	8.124417899	7.515351849	8.136642099	7.587728396	8.07601061	7.510141032	8.099583522	7.506317905	8.180849125	7.673084458	7.951925439	7.503664585	8.122669131	7.544562781	8.056177867	7.462869331	5.26E-19	4.21E-18	0.329892957	0.601995079
ENSG00000137760	7.079126838	7.086298708	6.854845329	7.077658183	6.91337553	7.013301912	6.999044083	7.022307653	7.116986274	6.933770448	6.904417723	7.110067948	7.100427833	7.082481903	6.965498698	7.007894218	7.014074353	7.071416452	6.983224041	6.862100451	6.911757442	7.114308231	7.02707861	7.085838038	6.961823449	7.091650172	7.01154526	6.915616172	7.03765751	6.919295737	6.992257235	6.870605862	7.11920748	7.017320733	0.545617052	0.58473298	0.075559952	0.941880693
ENSG00000116127	7.017435928	7.395790307	6.876260775	7.453351901	7.074748293	7.17442068	6.933795562	7.340253956	6.778280089	7.445426085	6.720370031	7.303597369	6.863839045	7.295419703	7.041804851	7.284391262	6.857958411	7.130092549	6.942527082	7.200409257	6.871872238	7.381534841	6.996369281	7.273116622	6.89108824	7.088904056	7.040198683	7.229342487	6.927956992	7.322774391	6.801487634	7.21654987	6.933061352	7.451578679	2.17E-12	8.10E-12	0.348560108	0.604029034
ENSG00000108839	6.472243939	6.631171172	6.552014109	6.799644016	6.480241037	6.586839937	6.576551387	6.658126919	6.530679198	6.743766534	6.516341677	6.644378783	6.488892603	6.729998932	6.522380133	6.650228705	6.507138843	6.662150108	6.498886108	6.651246646	6.588506444	6.776165204	6.532486425	6.627152782	6.585623511	6.721366108	6.581410598	6.672514316	6.474045984	6.592163962	6.43218065	6.653490548	6.577420362	6.693329574	3.63E-09	9.90E-09	0.018872771	0.708016744
ENSG00000161905	6.506803046	6.467535062	6.636162807	6.596865564	6.506543565	6.527487819	6.53163177	6.649840481	6.595098732	6.57173979	6.557924542	6.552665937	6.566219127	6.641828475	6.584961944	6.661189784	6.549895698	6.538944509	6.493449331	6.546728417	6.603806563	6.60849577	6.578030078	6.489456709	6.555043571	6.618698261	6.540874157	6.572248316	6.542808244	6.514336127	6.609799304	6.554135875	6.503410924	6.576986137	0.454932576	0.496544489	0.028918576	0.938897507
ENSG00000012779	9.755796991	6.648278251	10.15253303	6.830863775	9.980711907	7.104911545	10.27215888	7.29457327	9.48846942	6.845758337	9.957912487	6.907389467	10.44993941	6.991016826	10.12702693	6.985594989	8.915545283	7.036600939	10.1482722	7.008161633	9.969330306	6.920936547	10.08352967	6.839355779	10.24196868	6.873766766	10.43163391	7.043729397	9.984481372	6.853992737	9.875247759	7.197101423	9.789880642	6.79209411	3.00E-27	8.45E-26	0.177371108	0.763844469
ENSG00000132965	10.86336115	6.477262118	9.869329901	6.479776012	10.25720571	6.415574504	9.969768917	6.532953947	9.002761548	6.433799307	11.2698876	6.522740092	9.180942957	6.614739814	9.208044342	6.595606183	8.443265305	6.54520357	10.5137196	6.542503374	10.19978442	6.552748796	10.66104267	6.52677275	9.490284923	6.513943383	9.972184357	6.543104893	9.902041274	6.483280014	9.343086731	6.57899085	9.409257699	6.443585436	5.06E-20	4.63E-19	0.515987315	0.493446277
ENSG00000179148	6.735853954	6.472897166	6.535305411	6.544808456	6.566468553	6.510660605	6.508817225	6.57580392	6.557275205	6.569590788	6.488448307	6.575844208	6.570717078	6.588453859	6.610420707	6.576856756	6.606796317	6.574824447	6.57839466	6.494834318	6.577139368	6.531989278	6.548183879	6.492891511	6.513989127	6.543447615	6.639002236	6.570909074	6.486975029	6.536637289	6.63658961	6.555408259	6.598882035	6.565987689	0.13324097	0.161800158	0.508699571	0.883520409
ENSG00000163295	6.584455715	6.575830823	6.681069315	6.545258292	6.626461176	6.510386765	6.597087824	6.52218757	6.543811268	6.587566012	6.646280895	6.622709085	6.606565488	6.513643232	6.539770384	6.557053183	6.555330312	6.56014867	6.634415968	6.600750587	6.621861462	6.562248471	6.592566974	6.552167292	6.575496319	6.504591447	6.617114735	6.561964588	6.538876435	6.634915827	6.631424717	6.618460305	6.512087779	6.612378799	0.099200991	0.12338898	0.312980438	0.74170278
ENSG00000073331	7.423754175	6.492528139	8.009202322	6.507428185	7.825418372	6.495984752	8.063652922	6.484001268	7.950464166	6.481543624	7.681482299	6.573900574	8.345907375	6.482139668	7.999706566	6.460879636	7.564987474	6.522767033	8.04406293	6.459171877	7.517146208	6.473386298	7.722289266	6.51052533	7.86244202	6.435256	8.134201543	6.524131641	7.930015631	6.521121368	7.840605276	6.482905387	7.547746594	6.405313184	2.16E-22	2.79E-21	0.359434281	0.55998571
ENSG00000198796	7.140898134	6.733906119	7.305446772	6.534649483	7.056263331	6.476167265	6.992649809	6.524341294	7.722755095	6.515706454	7.544779472	6.676952858	7.4062328	6.509832247	7.161800564	6.530194294	7.551758638	6.57611392	6.846888332	6.553658946	7.045737155	6.585188536	7.312441926	6.804894246	6.954733213	6.502287316	7.841860461	6.646424679	6.925248867	6.657168328	6.816494725	6.672744197	7.011438084	6.459504875	1.22E-09	3.48E-09	0.094326294	0.849922589
ENSG00000136383	6.604661176	6.597677987	6.472623832	6.432781624	6.569929637	6.532850051	6.522010853	6.558452331	6.445022937	6.504610378	6.725003452	6.49173162	6.457774964	6.478850962	6.516707342	6.467410942	6.488236222	6.529821212	6.512177182	6.481701276	6.490585069	6.482459103	6.562733993	6.550723005	6.49826562	6.574152368	6.415064708	6.532885133	6.450430432	6.469150473	6.655450969	6.558818601	6.602389929	6.570500135	0.661079395	0.694252448	0.936848332	0.552625053
ENSG00000162551	6.542774982	11.52595584	6.540479035	11.34618777	6.647807002	11.83267001	6.620949912	11.65676983	6.51243336	11.44015953	6.644411307	11.8921553	6.606519207	11.36109281	6.534306707	11.43491936	6.591525769	11.80885369	6.556491095	11.66396794	6.563212407	11.53486221	6.395872765	11.7085115	6.563330568	11.59334514	6.583407322	11.63131535	6.539707998	12.01201993	6.561547037	11.49112869	6.549178373	11.49990671	6.57E-45	5.03E-42	0.080160826	0.938897507
ENSG00000163283	8.892802018	10.04227378	8.836739196	9.306922245	8.851094214	9.206118275	8.911664644	9.06134189	8.989240923	10.01001952	8.576480486	9.362120438	9.088152067	9.322774898	9.484062081	9.015087937	9.075351098	9.551770042	9.164596948	9.686198199	9.062716418	9.514347278	9.277230156	9.603563985	9.152111265	9.415412013	9.81391836	9.170860162	9.381719945	9.007413585	9.276303981	9.593767768	9.160253752	9.900343535	0.00204533	0.003249543	0.088987085	0.818427182
ENSG00000003393	7.67888919	8.611655523	7.547547017	8.860800504	7.780226638	9.008890264	7.407168624	8.846885	7.744002274	8.652346549	7.66845985	8.766895178	7.666648891	9.088633286	7.677207273	8.917232717	7.45323885	8.596394529	7.578620413	8.971481967	7.491218323	8.771456103	7.54982794	8.594809823	7.841521102	8.760290437	7.715333464	8.953912058	7.552744953	9.0068858	7.52687314	9.006236164	7.563809724	8.848737157	4.14E-24	6.98E-23	0.340519711	0.503882556
ENSG00000178038	6.611854541	6.533097327	6.56173891	6.54340861	6.444227717	6.512214571	6.473262248	6.515482846	6.541937773	6.510943429	6.558467187	6.520684038	6.462018345	6.550251345	6.551059377	6.563349787	6.4489912	6.516858694	6.529986957	6.51242222	6.568480256	6.583949658	6.474266622	6.590826609	6.49112883	6.55156128	6.501330799	6.57299787	6.474789088	6.556045771	6.552920221	6.548224983	6.512089205	6.588169637	0.052680541	0.068936283	0.86432715	0.703391205
ENSG00000155749	6.496424496	6.585554349	6.587563731	6.523006256	6.547304592	6.521179499	6.513305848	6.475085974	6.76669764	6.429409096	6.437488288	6.540418879	6.582612081	6.569665733	6.496450679	6.582542074	6.505283016	6.597941792	6.448886861	6.581357221	6.478467489	6.476244508	6.619748449	6.530519671	6.694964181	6.430307126	6.577553561	6.435714639	6.496232593	6.539875486	6.615079986	6.471261242	6.49895768	6.51922944	0.209714201	0.245508793	0.683781009	0.879636538
ENSG00000180318	6.872733424	6.769268111	6.7648508	6.750218508	6.908046125	6.782751561	6.867506491	6.803170428	6.925999943	6.914658606	6.897819536	6.737918173	6.836154002	6.73150092	6.880716758	6.788191911	6.810096011	6.754599332	6.835703606	6.731349526	6.922589296	6.831030299	6.770322916	6.820761114	6.86844678	6.725309315	6.861402119	6.779776124	6.892863429	6.88119267	6.786735467	6.774947929	6.820699952	6.775685627	0.000718555	0.001199681	0.361353271	0.79828762
ENSG00000156150	6.58554071	6.648635417	6.657284309	6.604859937	6.578218923	6.503688544	6.685638028	6.620997196	6.641181431	6.54080589	6.717493044	6.5873818	6.633442099	6.663843108	6.532382201	6.61282038	6.640645036	6.56148103	6.650331971	6.605112411	6.527125426	6.616390343	6.559142462	6.512568931	6.61363649	6.606395469	6.608029169	6.588440511	6.650966325	6.562755605	6.615227698	6.550140706	6.578979481	6.606151099	0.113048622	0.139310949	0.505184846	0.728823785
ENSG00000242110	7.239831801	6.804010359	7.07490516	7.12028184	7.138804106	7.130907905	7.415466167	6.92592524	6.933844021	6.851138364	7.127546	6.984897911	7.139107776	7.02846077	7.124053402	6.865048426	7.284662045	7.395391086	6.929669813	6.780056662	6.964439131	6.935480835	7.019085671	6.996265475	7.071000819	7.100603287	6.851682054	6.950216908	7.192074351	7.298720334	7.086681021	6.783870323	7.057304275	6.939358483	0.057135384	0.074289348	0.009539817	0.396183842
ENSG00000123505	9.419858075	10.3359023	9.287006362	10.3131604	9.219020218	10.29175944	9.377944088	9.941321279	9.65563767	10.44237178	9.508062317	10.61416436	9.385035766	10.2854699	9.374221187	10.48111966	9.452551922	10.65243135	9.437534669	10.06585611	9.35640153	10.3654864	9.436404578	10.78549637	9.479371872	10.80630585	9.507253759	10.30364161	9.62455941	10.23647081	9.603004832	10.12369288	9.682991154	10.53852703	3.66E-16	2.06E-15	0.45212648	0.7909915
ENSG00000139344	6.572144872	6.618150609	6.512194414	6.592281189	6.540397397	6.541886123	6.645467464	6.601042177	6.524519721	6.562664128	6.521052883	6.59852391	6.574740985	6.61410759	6.588509506	6.613630203	6.627520098	6.640814846	6.523049161	6.544265584	6.600340553	6.558757674	6.577875681	6.621705763	6.663061043	6.600608089	6.556288071	6.606960223	6.498502791	6.573487464	6.617894385	6.575635026	6.503799482	6.574710443	0.145736355	0.175718947	0.284108455	0.970128987
ENSG00000162066	7.300808858	7.51069608	7.21123501	7.470414136	7.169588307	7.24029997	7.255399959	7.216289575	7.216148491	7.208735378	7.180182428	7.312516004	7.117704972	7.431796796	7.138318425	7.358613786	7.199114006	7.201863473	7.109702484	7.238208608	7.153781615	7.447417053	7.138598158	7.284009558	7.177306606	7.327614597	7.130361488	7.401234551	7.297586319	7.102985466	7.403558221	7.104544236	7.281881291	7.355376105	0.006291201	0.009432179	0.229619193	0.859379506
ENSG00000159461	6.86638511	6.609431984	7.027331368	6.587421295	6.939319999	6.624081191	6.889994515	6.621719211	6.910365251	6.589851105	7.101769997	6.680355115	6.92245447	6.575006803	6.950357738	6.609031919	6.792358882	6.619455232	6.852077284	6.6556149	7.033538481	6.573320185	7.071185393	6.569937019	6.937925214	6.626037339	6.84666751	6.611931141	6.797617187	6.652029455	6.993680913	6.630194431	6.912547827	6.660958039	3.91E-15	1.97E-14	0.801955427	0.63280118
ENSG00000135409	6.516319517	6.662156702	6.445502851	6.616000248	6.371285488	6.635497663	6.561928541	6.576325993	6.567793704	6.613510127	6.502264125	6.679056252	6.42498709	6.602177158	6.503309872	6.558262968	6.593615505	6.748133265	6.522850835	6.709369398	6.491411622	6.594094631	6.462508483	6.752333506	6.426997061	6.527760321	6.486524328	6.655329747	6.510928907	6.652107465	6.529386164	6.818007152	6.447763978	6.533308331	4.04E-07	9.09E-07	0.075986013	0.452033137
ENSG00000160593	6.691155621	6.594265412	6.549490338	6.436354458	6.627349845	6.509608726	6.605421469	6.481662733	6.576907727	6.566851951	6.575590255	6.546987418	6.53284234	6.499637447	6.97447709	6.574930634	6.678855472	6.525578701	6.590312319	6.512576884	6.687740082	6.58279821	6.628987465	6.55219612	6.609098653	6.532615485	6.602852353	6.536919109	6.586424664	6.505216362	6.547823785	6.4654108	6.569879005	6.617325515	0.001549263	0.002492254	0.126213456	0.787804304
ENSG00000181754	6.729447619	6.646325107	6.66908223	6.5507331	6.566491523	6.603562656	6.615482271	6.569650926	6.5904762	6.590334163	6.567990991	6.568931495	6.727349395	6.551737021	6.654614288	6.651010001	6.576917161	6.563589933	6.628690207	6.606771701	6.581379933	6.560556862	6.655748348	6.547820433	6.603160824	6.650183914	6.575698248	6.588868617	6.597647301	6.590832006	6.633574674	6.553726681	6.667171812	6.507243861	0.01468226	0.020960228	0.88681202	0.832844221
ENSG00000176020	6.488096832	6.542314009	6.407540403	6.606394871	6.451674657	6.527293729	6.527480845	6.574356427	6.444394519	6.620570712	6.563583335	6.519103013	6.576568398	6.508294297	6.428502227	6.4947159	6.579088271	6.564094379	6.5724213	6.593833674	6.514595784	6.508818482	6.553224753	6.515537085	6.549013792	6.514163921	6.565714562	6.584151339	6.41791281	6.550837207	6.443188036	6.494804296	6.532441747	6.526085451	0.055792484	0.072682133	0.990695035	0.986336374
ENSG00000101935	6.58666134	6.515675128	6.618394344	6.653011417	6.648989742	6.58212512	6.603919179	6.647081281	6.619139913	6.616574156	6.537463391	6.625850051	6.533398248	6.76182324	6.59241788	6.689701776	6.626760046	6.565133474	6.578744569	6.591681107	6.593281087	6.574953174	6.675795969	6.593546016	6.58389374	6.615250007	6.494881826	6.657977702	6.620672037	6.586298789	6.613580368	6.607674918	6.616091505	6.598509608	0.27626871	0.315636227	0.181674733	0.963462923
ENSG00000144233	7.242541249	7.347772511	7.187049441	7.124407598	7.206998518	7.382986534	7.196451284	7.194752883	7.422695127	7.274361493	7.243730954	7.413538887	7.162138979	7.35371512	7.239287441	7.294195092	7.355442303	7.374386724	7.427822629	7.387222196	7.336938601	7.403174355	7.392639834	7.468837644	7.351810201	7.286610461	7.380920657	7.238305166	7.488374484	7.480599578	7.340981884	7.4348091	7.48553043	7.348229546	0.555512204	0.594245165	0.146355132	0.728538127
ENSG00000151743	6.640327424	6.602006202	6.577137981	6.597484462	6.650954676	6.754114428	6.620220319	6.643306191	6.725160234	6.59048832	6.803124694	6.629675881	6.746474997	6.592305648	6.667422129	6.641405227	6.481551167	6.625602339	6.653414088	6.63186462	6.69372407	6.672022684	6.850843387	6.683887441	6.622733359	6.602877619	6.716794347	6.656891309	6.778362899	6.659316852	6.5250715	6.636418297	6.667695507	6.656016441	0.213967064	0.250057156	0.485806814	0.778968771
ENSG00000126016	6.636138698	7.34982527	6.598074411	7.470411159	6.641485592	7.168657554	6.948880253	7.381767837	7.37841165	7.243105252	6.557375173	7.192989863	6.571207123	7.324783839	6.567220932	7.502843398	7.197819785	7.439988324	6.724338778	7.217233478	7.447169989	7.104752526	6.617606841	7.329800799	6.622085054	7.381484036	6.588248323	7.176794506	7.553424882	7.384914818	6.626956388	7.576006254	7.407423833	7.112236795	2.73E-05	5.27E-05	0.51786727	0.006670062
ENSG00000166025	6.617734157	6.6055249	6.524892067	6.494060816	6.539143773	6.457726307	6.539420269	6.507637533	6.479458574	6.541976879	6.545762697	6.489823702	6.533368203	6.566243629	6.551531559	6.481428162	6.481192908	6.608088755	6.533504644	6.466532839	6.510356353	6.556895852	6.494065578	6.548689795	6.536032713	6.528834694	6.546818693	6.479540685	6.599961754	6.54563248	6.527366415	6.484479559	6.59981528	6.514301866	0.298883574	0.339226068	0.590787699	0.992927745
ENSG00000114019	6.738551457	6.641690089	6.752124179	6.649564782	6.757405673	6.679915501	6.619958644	6.803363387	6.802621974	6.662677552	6.576645898	6.7161321	6.726472308	6.71976997	6.756893249	6.699212567	6.693923452	6.711435204	6.801388644	6.638506906	6.64335576	6.753470467	6.797220927	6.660919664	6.764467595	6.658774386	6.855349367	6.639424265	6.716813985	6.683415552	6.789591285	6.680506261	6.774451162	6.783648705	0.040715483	0.054484606	0.714447122	0.756747931
ENSG00000116748	7.042982353	6.49277527	6.483629769	6.536741379	6.532672982	6.457786173	6.472815389	6.461911852	6.472640487	6.381360514	6.622773015	6.464170453	6.467814727	6.485262543	6.524698198	6.477709856	7.133659659	6.427496474	6.499332749	6.449911384	6.446466696	6.36913347	6.567046992	6.469260226	6.592570045	6.370956281	6.513567147	6.39772716	6.535793682	6.527106471	6.467318137	6.471731365	6.557242399	6.4126571	0.008555044	0.012620726	0.487230942	0.7968231
ENSG00000133805	6.652556254	6.563376687	6.918031511	6.52059757	6.881740156	6.463126647	6.862864652	6.478773253	6.887875582	6.457850766	6.717607872	6.440280423	6.953182955	6.509846617	6.832077472	6.542147764	6.729988285	6.499191839	7.043973546	6.422312983	6.908318122	6.410893361	6.822047108	6.513533497	6.845140343	6.480575515	6.968810461	6.544371471	6.936507983	6.455886125	7.007896914	6.501960204	6.758187739	6.512997433	2.74E-15	1.41E-14	0.630752648	0.335383176
ENSG00000078053	6.549225577	7.06296241	6.599483348	7.180436511	6.512256339	7.28882747	6.569592113	7.286770892	6.576360442	7.233628312	6.5218251	7.177008348	6.533935838	7.079192635	6.5840183	7.207607376	6.606532193	7.178178171	6.535606757	7.416171503	6.569953557	7.271146226	6.492559155	7.017448772	6.591958593	7.077396348	6.55032305	7.380226584	6.619823997	7.453756452	6.533032992	7.421099807	6.552241354	7.35027179	1.09E-20	1.09E-19	0.057129751	0.437508881
ENSG00000145020	6.920124923	8.173797629	7.178039498	8.893844419	6.923471519	8.588952018	7.208651986	8.754480216	6.97482333	9.266452747	6.944585584	8.318226039	7.145672311	9.271463791	7.093071596	8.568329608	7.160933302	8.540546746	7.177959127	9.00198942	7.162646841	9.114959753	7.125336862	8.510107024	7.081986087	7.886760181	7.119236979	8.565530707	7.04111086	7.972572122	7.318695906	9.133326615	6.86615661	9.044361168	9.08E-17	5.50E-16	0.241579454	0.571818306
ENSG00000240038	6.541856929	6.50987144	6.573022161	6.510291674	6.580713644	6.573022161	6.52828413	6.490741374	6.551691585	6.538542537	6.607619155	6.534195917	6.549665349	6.514969196	6.50076522	6.572302755	6.661316316	6.440008876	6.595036008	6.39729444	6.503739738	6.526448286	6.656140484	6.457197631	6.647845523	6.566043537	6.701691225	6.413386553	6.570822836	6.531283471	6.591342583	6.51451166	6.558578176	6.513011678	0.000322946	0.000560588	0.815106224	0.942674687
ENSG00000141552	6.644479387	6.547164412	6.598856332	6.651986542	6.569607331	6.507736313	6.516606263	6.520066961	6.558136143	6.580429071	6.548043792	6.556297341	6.673930108	6.591760381	6.597126398	6.624120415	6.54033503	6.572710728	6.563462739	6.526882817	6.577733688	6.479472671	6.596821117	6.582959772	6.563579848	6.551565728	6.556796318	6.562037916	6.590148847	6.533768582	6.528030229	6.531083301	6.633942798	6.523931389	0.131820623	0.160250212	0.525233966	0.776780647
ENSG00000129055	10.64309832	10.10360905	10.44723343	9.867694248	10.41097691	10.11091406	10.44574866	9.901435775	10.43885483	9.800615859	10.41296306	10.17348198	10.4990449	10.07872586	10.25444085	10.07428705	10.55105684	10.40343573	10.33158182	9.837961647	10.14124265	9.705650321	10.45248402	10.11976517	10.36667795	10.09834524	10.515013	9.945090245	10.55214812	10.16143166	10.5031984	10.01604689	10.32261408	9.869077425	1.06E-09	3.03E-09	0.055558967	0.704036056
ENSG00000176248	6.594441463	6.480219626	6.505964433	6.506073891	6.653167515	6.594732548	6.56372897	6.530234473	6.566179473	6.593232918	6.636397068	6.569375075	6.546081825	6.524435525	6.466386774	6.506291459	6.598151181	6.529823834	6.474440844	6.572867981	6.468286869	6.579134466	6.533267332	6.583374569	6.58635025	6.465855203	6.480968221	6.532658739	6.595020915	6.545360952	6.624517506	6.517593408	6.626488646	6.524553096	0.258556535	0.297649991	0.517700164	0.965418294
ENSG00000053900	9.012947719	9.083188236	8.70252165	8.844465834	8.915140371	9.092696139	8.728166919	8.827888167	8.684610997	9.093772987	8.61064314	8.949034512	8.762452051	8.870136634	8.845895111	8.958119884	8.975540356	9.03123127	8.707363835	8.597461595	8.709863673	9.008865693	8.65323691	9.003588189	8.803691074	8.816939588	8.886748183	8.890048655	8.725129192	9.077975482	8.833051628	8.67648456	8.82038015	8.998709446	0.00238399	0.003762206	0.001792934	0.901621413
ENSG00000089053	10.56835791	9.884450147	10.20355214	9.908110047	10.3000759	9.79028199	10.22696946	9.822761286	10.31420664	9.946728186	10.31323592	9.931513044	10.291784	9.876179968	10.23297016	9.894171444	10.36627098	9.774116335	10.23726657	9.66488929	10.17509626	9.907350669	10.26945741	9.831498804	10.41575243	9.879467008	10.24873623	9.950947442	10.28896927	9.80209714	10.26498087	9.834869752	10.327562	9.862770439	4.41E-17	2.79E-16	0.146114016	0.870337549
ENSG00000196510	7.414101547	7.739224075	7.284865649	7.540941625	7.443291166	7.620600451	7.283479515	7.588650591	7.267909339	7.55850828	7.22947984	7.563147237	7.311585097	7.634897537	7.27412562	7.72171137	7.486079748	7.470358281	7.241588305	7.617129748	7.218384457	7.635963228	7.123473317	7.536342293	7.333089591	7.524433771	7.115108031	7.544269646	7.3554005	7.460292701	7.436406647	7.554284227	7.381439925	7.56039796	2.76E-10	8.38E-10	0.790879626	0.944600952
ENSG00000214274	8.220460673	7.076928627	7.872686111	7.245469332	8.027400391	7.211418544	7.837863132	7.682459323	7.154428505	7.273450374	7.945014813	7.193437269	7.703795737	7.595011057	7.682150361	7.441516372	7.300045431	6.83164734	7.435473891	7.437436924	7.461043421	7.331192102	7.816008555	7.05202175	8.110544558	7.223302241	7.703647707	7.601278825	7.561170453	7.232027056	7.250174486	7.46285435	7.21836758	7.319274747	0.000426117	0.00073087	0.077971373	0.188031012
ENSG00000013523	7.57846006	7.32236653	7.560315467	7.616770382	7.375037634	7.449859238	7.436235522	7.489013678	7.384106428	7.464432965	7.310985797	7.496461939	7.607454772	7.598897561	7.374683299	7.45050488	7.583036388	7.284442762	7.461848481	7.434933339	7.380036471	7.421123812	7.501462945	7.431317044	7.374066824	7.445932048	7.496550129	7.550925181	7.430247079	7.480290897	7.291380805	7.41573761	7.433479381	7.47993206	0.62912263	0.664740516	0.407643216	0.86045436
ENSG00000174606	8.998214872	9.3196621	8.72895527	9.346305002	9.039265241	9.024000763	9.066890672	9.01806987	9.215307959	9.358101949	8.930967493	9.216762703	9.274769187	9.142127185	8.962004002	9.260686386	9.039905154	9.445053252	9.167304106	8.908834272	8.899361468	9.073329217	9.030455018	9.36924513	8.932797709	9.329069285	9.281301574	9.192899434	9.060397862	9.249793099	9.035478086	8.995201897	9.197760842	9.265183241	0.003759992	0.00579549	0.342642102	0.949788328
ENSG00000154188	6.687036719	6.802625928	6.649167008	6.78004456	6.717232918	6.678673082	6.647015558	6.687202043	6.601430444	6.912515279	6.726048716	6.702377989	6.531164763	6.703059829	6.658463789	6.709226491	6.644406347	6.901580997	6.751289209	6.682766519	6.684022519	6.81559586	6.680043438	6.796198594	6.714451724	6.722360935	6.624107131	6.686541327	6.706148977	6.697775336	6.680546017	6.794432603	6.642457354	6.805089341	0.000349917	0.000604918	0.449933092	0.819696016
ENSG00000091879	6.497047171	6.503126433	6.487190793	6.470215165	6.451357792	6.472709247	6.434935451	6.471087445	6.473205838	6.527950685	6.40912688	6.494606359	6.454077067	6.434918034	6.502529567	6.502616853	6.537721307	6.569683295	6.466432199	6.506602521	6.423070925	6.473050687	6.439189381	6.544277099	6.470763409	6.507707349	6.5179672	6.450399237	6.518290403	6.556430417	6.47651853	6.608040368	6.46536034	6.479273843	0.041914828	0.055948892	0.377834343	0.839184169
ENSG00000136859	6.545300229	7.490190248	6.703306818	7.47541689	6.509347508	8.016373287	6.586029921	7.663212108	6.621374189	7.322895329	6.585579644	7.571753086	6.629902309	7.440350017	6.690945152	7.550170887	6.504452699	8.401442243	6.517357492	7.420945858	6.560875848	7.466064069	6.500153255	7.649438791	6.557492354	7.631486999	6.544240884	7.583630813	6.537682269	7.957328222	6.592510734	7.544574589	6.53403755	7.420125163	1.35E-17	9.00E-17	0.009226325	0.847401238
ENSG00000167772	6.589797289	7.485673953	6.620261628	7.387927847	6.572685589	8.022304397	6.661096632	7.752527616	6.534133172	7.386601133	6.611418855	7.673708569	6.555537919	7.501247164	6.54816635	7.700120185	6.684004968	8.310125024	6.551985261	7.695899617	6.52574581	7.498406965	6.529878292	7.346280434	6.61085707	7.477180882	6.595907491	7.907225195	6.662815416	7.957476428	6.647892684	7.888194056	6.547741316	7.309489487	1.78E-17	1.17E-16	0.009675467	0.226361436
ENSG00000130812	7.782037705	6.538244861	8.726019191	6.554711659	7.956078811	6.566358594	8.418602827	6.533368581	8.36576019	6.466042965	8.016477336	6.585107642	8.793213159	6.45715742	8.229773114	6.563512366	8.233363239	6.576911182	8.437995114	6.552239965	8.597852018	6.54137627	8.600094546	6.499161136	8.365182231	6.520864192	8.290942774	6.508095952	8.169743717	6.592161332	8.119925476	6.410315904	8.161316533	6.50171398	8.01E-25	1.52E-23	0.470715188	0.68848348
ENSG00000029534	6.603242194	6.585061561	6.601443093	6.495122723	6.585227298	6.524836319	6.479049651	6.597714209	6.503215264	6.556991588	6.562769377	6.541735735	6.5466485	6.500998341	6.824433076	6.578231916	6.571777574	6.549685716	6.648467823	6.572497733	6.526279981	6.602422451	6.682905761	6.525110101	6.522071585	6.527203665	6.625503217	6.576392015	6.551180442	6.513709564	6.5605065	6.588727084	6.498415621	6.540020105	0.179516254	0.212822456	0.077884151	0.530057946
ENSG00000145362	6.431645731	6.784201819	6.602128401	6.812089452	6.587536312	6.820628959	6.580654026	6.694528885	6.698897584	6.735830634	6.629496865	6.790513005	6.708299988	6.757621599	6.50512562	6.800155802	6.454925635	6.945965685	6.567281079	6.65092433	6.546078417	6.846821776	6.55672925	7.014301809	6.576071418	6.871233068	6.80477614	6.645654458	6.617516919	6.994039671	6.627313912	6.779064589	6.54618048	6.793209956	1.71E-07	3.99E-07	0.261864263	0.930790612
ENSG00000151150	6.703844476	6.553262999	6.554707883	6.601626849	6.733289909	6.596991186	6.603479338	6.577615383	6.509745714	6.565385962	6.618913762	6.429859009	6.554525168	6.527456555	6.573963476	6.634373909	6.511584252	6.591367388	6.578129729	6.593040202	6.592399342	6.625035276	6.578419286	6.540730785	6.646305386	6.618892899	6.526670812	6.562944678	6.566369283	6.576219323	6.706598151	6.611879407	6.604549995	6.592261779	0.302749621	0.343263901	0.327997531	0.890404489
ENSG00000151687	6.614313605	6.44634202	6.554415588	6.464579907	6.566454483	6.542395028	6.678400192	6.450625512	6.627804378	6.455432365	6.646638276	6.532878565	6.453341923	6.499498717	6.653633268	6.577675509	6.753880588	6.466657414	6.663807749	6.4439925	6.535099932	6.458947922	6.634811462	6.521552353	6.63776465	6.486661355	6.599469961	6.440161037	6.598337534	6.489684593	6.687182952	6.523606385	6.582167206	6.462428408	1.60E-07	3.73E-07	0.927986474	0.578687248
ENSG00000166839	7.844943162	6.856803268	8.27556524	7.191826113	7.365535896	7.373866064	8.413128433	7.416110965	7.473139469	7.09797262	7.931190988	7.070360912	8.46475836	7.279304456	7.38527443	7.211698259	8.057389431	7.047353192	7.82581441	7.465253491	7.312246127	7.352834307	8.154367797	6.875011976	7.980614574	7.156811643	7.393839743	7.340001595	8.400422234	7.387438732	7.667466923	7.4017156	7.097067289	7.216333535	4.14E-06	8.53E-06	0.077386946	0.017115943
ENSG00000185722	6.579587931	6.562564168	6.747997598	6.622570133	6.620250338	6.575441994	6.621108677	6.541241304	6.629132983	6.596963975	6.56168499	6.554031339	6.627851037	6.565110515	6.682299935	6.536554389	6.60885269	6.668042573	6.629695706	6.568620891	6.634524728	6.537358875	6.683728047	6.529514336	6.512045722	6.509426879	6.650815545	6.541936665	6.628709136	6.615299122	6.702693714	6.558005195	6.629255834	6.578631406	0.000732768	0.001222245	0.353827009	0.964475753
ENSG00000131503	6.775310303	6.68321283	6.759555236	6.754818541	6.868122275	6.766719868	6.913029033	6.871933734	6.705432114	6.74533328	6.648327566	6.72651936	6.740708082	6.793535175	6.704302418	6.893638049	6.780810906	6.664206502	6.750990287	6.863433702	6.748437941	6.811322455	6.733716397	6.695809218	6.748434211	6.845605379	6.669097955	6.751324964	6.736743392	6.736283727	6.872840758	6.749113829	6.685829931	6.778015561	0.484642599	0.525226108	0.20951082	0.81290224
ENSG00000254996	6.900555558	6.55228508	6.942399533	6.642403072	6.999675903	6.594292006	7.111109656	6.65730416	6.949556118	6.753113965	7.014134308	6.570424331	7.053146659	6.650316943	6.957451063	6.601725948	6.987886832	6.587429593	6.975037113	6.595084107	7.0247342	6.625365852	7.040638554	6.548790793	6.998516968	6.609531851	7.040157399	6.623143234	6.939921317	6.657183913	6.907501493	6.645685833	7.031538474	6.627887152	2.26E-20	2.17E-19	0.253153756	0.948617846
ENSG00000001629	8.954029904	8.548840698	9.164320542	8.629852894	9.027499145	8.672961298	9.398057381	8.501244439	9.338373323	8.736823994	9.392893378	8.527487976	9.350998424	8.65777881	9.369646501	8.487284874	8.975575588	8.55985241	9.189713082	8.728261072	9.347095482	8.543450896	9.558998556	8.508578813	9.226588026	8.323513747	9.468330492	8.668427268	9.215864984	8.930944135	9.080670795	8.713802808	9.133185126	8.653380225	6.32E-14	2.74E-13	0.500322086	0.975597845
ENSG00000160117	7.416966562	6.728413923	7.146648154	6.752780625	7.093633702	6.816935763	6.931559642	6.758538559	6.847403104	6.847036346	7.206778711	6.763321756	7.081378718	6.753902596	6.831222526	6.544722601	7.126989388	6.700137653	7.020833586	6.827106194	7.16800777	6.871669576	7.170962927	6.625864508	7.115869816	6.59744521	7.020069466	7.006928678	6.952025236	6.785674588	7.061467288	6.824546136	7.392814995	6.9051128	5.69E-08	1.38E-07	0.623294865	0.706346824
ENSG00000176915	8.245864218	8.439375018	8.107907116	8.481068896	8.115481642	8.224190643	8.29442684	8.19645788	8.001939358	8.355563475	8.000115313	8.224882087	8.215043422	7.979958166	8.314664392	8.167201925	8.034253725	8.445657798	8.25800263	7.976127354	8.000115313	8.293699714	8.10374548	8.244543151	7.889499665	8.215231537	8.59991285	7.963679384	8.438321895	8.00308171	8.201135933	8.01947343	8.272529166	8.225506827	0.71631713	0.745547107	0.535439583	0.778288025
ENSG00000144504	7.455485814	6.684867373	7.485878126	6.676364608	7.733288996	6.635169935	7.324468899	6.742510406	7.46688558	6.585639338	7.738017573	6.645753	7.533787384	6.730431366	7.444222169	6.799290287	7.394373496	6.657026327	7.19605521	6.632818009	7.314372963	6.599365383	7.806724924	6.682604981	7.736370762	6.624748903	7.735902552	6.684278649	7.203214305	6.685148109	7.042682373	6.65789876	7.246354157	6.613480053	4.59E-16	2.55E-15	0.087413434	0.172027612
ENSG00000106524	6.580108847	7.534141768	6.635258894	7.402607679	6.514520338	7.903886163	6.553347513	7.749369184	6.574614412	7.384383712	6.493673198	7.817095077	6.584083597	7.615639771	6.588508465	7.779978601	6.706050965	7.837150132	6.544579929	7.870736721	6.571341203	7.584991237	6.577889745	7.750413803	6.858834192	7.422399701	6.513288435	7.759890251	6.602291547	8.108743232	6.417214927	8.009857253	6.593798553	7.466036339	1.46E-20	1.43E-19	0.018351031	0.56653047
ENSG00000164331	7.946660044	7.070570211	8.246716781	7.160971643	7.936932804	7.434062008	8.202612821	7.532214274	7.976146978	7.153748137	8.168466531	7.193742883	7.953582948	7.309301591	8.061441112	7.346890691	8.340102304	7.20209181	7.957422724	7.641028025	8.446677052	7.252752656	8.297839032	7.007385167	8.01374192	7.011637166	8.047121922	7.617656347	7.999749805	7.521143889	8.018949257	7.496388247	7.702751542	7.205232962	9.50E-14	4.06E-13	0.043709464	0.952390663
ENSG00000148677	6.627601006	6.728687488	6.67876316	6.613289075	6.536970299	6.787678123	6.559792004	6.705654771	6.654031375	6.688881575	6.472237416	7.132963468	6.534066132	6.480935107	6.445291154	6.610796454	6.496602058	7.077425187	6.549065664	7.326937115	6.623589036	6.562916528	6.531415231	7.341043561	6.483172143	6.575536985	6.521139752	7.09443069	6.417683693	6.948711893	6.524935276	7.558443741	6.50948497	6.564654406	0.000182181	0.0003249	0.037461949	0.840475652
ENSG00000088448	7.694850042	7.629015077	7.834788489	7.715645436	7.771398041	8.069857533	7.852884658	7.897950961	7.63587126	7.626955608	8.063498646	7.845107369	7.548151162	7.783036496	7.949543726	8.107141435	7.90610294	7.796160557	7.680651733	7.6941217	7.845343673	7.903210904	8.026312401	7.736156714	8.157218166	7.906430568	7.923964977	8.00183504	7.835500407	7.829180162	7.520383239	7.664658137	7.830172904	7.727850759	0.877267877	0.890284368	0.205945492	0.796023838
ENSG00000101745	7.934087722	7.445562139	8.155757092	7.579883815	8.078939713	7.510158382	8.178573379	7.288452818	8.349694803	7.531312957	8.189558116	7.53851478	8.33884203	7.636082072	8.091458435	7.567218646	8.044826842	7.112399688	8.289184835	7.57488624	8.451568104	7.515099961	8.459441386	7.394023343	8.202806668	7.215537894	8.457336714	7.541903612	8.319236406	7.61441261	7.968947946	7.588733782	8.328689966	7.522943811	6.70E-16	3.66E-15	0.937421418	0.891606189
ENSG00000076513	9.508686417	7.962630427	10.00031578	7.928303717	9.867084173	8.071622378	10.1876332	8.01183251	10.49015397	8.015270703	10.3627914	7.968685047	10.19734162	8.020796214	9.810964496	8.033737835	9.945216835	8.120682911	10.21133518	7.87734389	10.69317429	7.993628502	10.18200499	7.928559483	10.31012266	7.971524868	10.27835127	7.943343776	10.14624943	8.126545277	9.983051721	7.88541594	10.24103121	7.883382189	3.97E-27	1.09E-25	0.034255734	0.722371978
ENSG00000198720	6.605585218	6.686457039	6.505486792	6.671656711	6.554542783	6.6164712	6.47943498	6.501774545	6.604560821	6.663888593	6.688777746	6.609421079	6.662096694	6.572258	6.525986275	6.551583594	6.56417279	6.591910576	6.534185051	6.599113314	6.536439539	6.594486997	6.666985492	6.503488782	6.522807492	6.660405025	6.572813287	6.485625575	6.573955896	6.656576145	6.529085487	6.635206246	6.551687848	6.686995876	0.109526409	0.135312038	0.271341252	0.549861386
ENSG00000118454	7.605443989	7.066865043	7.508340056	7.194345834	7.465676645	7.310604243	7.494941322	7.34497517	7.369081595	7.102474885	7.396845546	7.305859646	7.344830086	7.251652759	7.395153262	7.456139778	7.591732833	7.190703081	7.50247764	7.255632306	7.46563754	7.23024203	7.481673162	7.145783385	7.616509047	7.112705895	7.390243458	7.199550363	7.509713467	7.248345201	7.445067192	7.2557448	7.408677588	7.197217733	2.58E-09	7.13E-09	0.467909922	0.814501211
ENSG00000172932	6.810444729	6.650461898	6.611481054	6.622888675	6.825313632	6.604222673	6.842144147	6.716980194	6.803223727	6.713944066	6.608913787	6.677369099	6.740648679	6.753135014	6.873350276	6.704457907	6.675275094	6.642554041	6.785645727	6.537475632	6.734295421	6.673440412	6.854711281	6.625982579	6.707169428	6.669172044	6.842909381	6.653881345	6.729768063	6.601801097	6.773157981	6.674661344	6.814658511	6.69228764	6.79E-05	0.000126161	0.37237444	0.705498412
ENSG00000134461	7.034947441	6.861933466	6.947582159	6.854490633	6.931601629	6.974118686	6.868188237	6.873706405	7.024586675	6.878764574	6.979170639	6.854869533	6.776913449	6.89968432	6.916389395	6.833237703	7.024090956	6.862131671	6.957250012	6.994677946	6.903468837	6.834783157	6.970080386	6.954228586	6.823628948	6.840218865	6.881202172	6.966088134	6.846904997	6.793816863	6.932791728	6.945855833	6.958207505	6.867212526	0.086252459	0.10846229	0.594172588	0.630552051
ENSG00000132466	6.73392882	6.643189176	6.703737206	6.860599433	6.784000336	6.855717245	6.832977473	6.820007545	6.817604022	6.752276259	6.734181081	6.800383966	6.760151529	6.922742581	6.680454814	6.749790474	6.768913736	6.785780572	6.643577461	6.769323765	6.744275597	6.895564807	6.809627607	6.62634849	6.699170187	6.693310809	6.641017823	6.824188306	6.767340653	6.842198507	6.826555151	6.790430248	6.772146699	6.780824935	0.106248612	0.131646772	0.500580019	0.811406506
ENSG00000152766	6.957155583	6.758058064	6.949557681	6.741106355	6.862308948	6.70494621	6.921838265	6.727733479	6.80853256	6.683626341	6.868243024	6.736468647	6.947631458	6.660637872	6.876926136	6.725488409	6.858524899	6.785037283	6.866562166	6.691522435	6.743508687	6.757876637	6.81042954	6.699863058	6.894683243	6.705043799	6.805782058	6.743007759	6.957433844	6.656882043	6.822046733	6.668437114	6.844840962	6.690061867	5.77E-10	1.70E-09	0.805816488	0.455603286
ENSG00000163126	6.883766329	6.5784183	6.817239677	6.812692426	6.900017919	6.717265674	6.664729112	6.723277578	6.705435899	6.746586312	6.642389885	6.722986573	6.745741325	6.705145197	6.780653761	6.742513778	6.893485669	6.692899188	6.810486175	6.653694767	6.755697123	6.578915064	6.809948117	6.704967143	6.825683001	6.7009681	6.903740229	6.658608085	6.77641446	6.708816421	6.764180171	6.646595444	6.744224068	6.765550588	0.000588865	0.000992357	0.795871987	0.860212421
ENSG00000089847	6.901458705	8.021540227	6.884698288	8.203158216	6.859458857	8.289146535	6.957677661	8.02114288	7.042807874	8.485376519	7.039394291	8.152787253	6.846358053	8.105926316	6.931000978	7.89191503	6.820924562	7.698755488	7.349040584	8.169753321	6.959615592	8.350638034	6.837864918	7.924642572	6.870669027	8.119204155	7.094058519	8.095269234	6.923199002	8.05039984	6.887574261	8.187821329	6.871389923	8.203245246	7.06E-22	8.42E-21	0.311273016	0.7968231
ENSG00000107890	7.079329192	6.925038635	7.24709898	6.852444258	7.094186033	6.862949219	7.153342412	6.714732997	7.186164114	6.923586117	7.110584577	6.749175238	7.200039532	6.990178928	7.096355571	6.835469005	7.07817761	6.861126395	7.145358945	6.801484402	7.164114641	6.999474474	6.980277083	6.749558574	7.056388993	6.881261553	7.012613435	6.914691051	7.081823682	6.88479377	7.27992992	6.845427911	7.047151963	6.887341254	6.06E-11	1.97E-10	0.461634814	0.643504194
ENSG00000105186	7.141754435	7.209329172	7.287687105	7.090388033	7.224761878	7.160505903	7.11686903	7.081259864	7.491179582	7.075899095	7.252728607	7.15596768	7.319857765	7.161842101	7.24819451	7.125067336	7.258784778	6.885666337	7.343305982	7.258188202	7.367010563	7.341187392	7.362907975	7.110602518	7.281339802	7.016902003	7.469821581	7.226415534	7.419487072	7.2562316	7.165748414	7.290395403	7.431650321	7.227965391	0.000384622	0.000662109	0.632781394	0.785585457
ENSG00000206560	7.55090023	7.299426326	7.574312031	7.453621598	7.444474267	7.769769945	7.478253321	7.57825995	7.516172087	7.477914227	7.563899729	7.578104901	7.6664207	7.615510893	7.737767726	7.469842961	7.380839224	7.081326356	7.461941423	7.761325651	7.53432102	7.628207855	7.599060891	7.340098331	7.442814233	7.265053296	7.81962264	7.608685863	7.703133645	7.476190985	7.283546697	7.619482477	7.470577968	7.5685213	0.484810298	0.525314849	0.715967189	0.714062927
ENSG00000154065	6.737318435	6.589950968	6.428888478	6.48353205	6.677325974	6.586660173	6.554120531	6.477000621	6.628428782	6.532871769	6.613985191	6.491208717	6.566603791	6.487806943	6.973976064	6.511853901	6.585406129	6.498340218	6.479138794	6.529101563	6.523762511	6.499745629	6.653563484	6.426918807	6.509733821	6.530895009	6.671816968	6.50665695	6.603120765	6.470733027	6.603583628	6.51147988	6.647968582	6.522565322	0.001476066	0.002380332	0.989010095	0.409302069
ENSG00000180777	9.436981698	9.96984353	9.353515618	9.511559023	9.390087731	9.641247142	9.475149697	9.594857877	9.534745892	10.10481693	9.330308748	9.769263986	9.315243267	9.807756457	9.707018675	9.60092073	9.617079336	9.805870562	9.496089382	9.951369657	9.685761452	9.674515756	9.752042807	9.863182979	9.708438669	9.698341026	9.86203262	9.615427774	9.641569603	9.670116479	9.628238504	9.949166241	9.606560094	10.03239873	0.00042779	0.000733534	0.147083371	0.924696865
ENSG00000145700	6.470535376	6.519967006	6.45561833	6.454341026	6.558050306	6.620385944	6.539880314	6.500326084	6.478650213	6.480835976	6.543028982	6.553011823	6.604082622	6.513936555	6.498366666	6.427275844	6.470871503	6.518160057	6.633961878	6.488573427	6.492821404	6.491763944	6.465384331	6.454639711	6.4794087	6.496703855	6.501738794	6.508768489	6.432948125	6.435489825	6.549447748	6.499839007	6.666234305	6.540510327	0.333062401	0.374511662	0.943349443	0.84090859
ENSG00000133302	7.3336388	7.212519862	7.138425752	7.272040331	7.40677445	7.268056518	7.419648846	7.224574449	7.337010235	7.224250103	7.30526114	7.449126173	7.422065086	7.339327854	7.224303667	7.245362843	7.306250177	7.222165779	7.343512535	7.312621743	7.350024499	7.350024499	7.461347153	7.486740633	7.39489251	7.257566928	7.256369499	7.351328967	7.357906874	7.186779298	7.290161967	7.3266189	7.334770217	7.414561205	0.275782159	0.315139161	0.559566983	0.96933896
ENSG00000167612	6.734393547	7.319677679	6.790614607	7.303196926	6.854903623	7.217155092	6.814021772	7.350788555	6.636072367	7.333088401	6.85733439	7.285628463	6.669937914	7.200469401	6.680811509	7.625718055	6.719499348	7.185279184	6.88800357	7.06877521	6.659065775	7.390956639	6.757359885	7.392621935	6.832622468	7.513441595	6.89154446	7.30305699	6.824684825	7.118196128	6.801883532	7.074510721	6.735200476	7.474084027	1.07E-14	5.11E-14	0.120626354	0.69600662
ENSG00000181039	6.851902937	6.561283618	6.785886015	6.595516817	6.84235868	6.523330956	6.736386546	6.73762865	7.006360782	6.538588975	6.681299818	6.617327091	6.886779118	6.614184438	6.783935927	6.592834146	6.812207014	6.620356976	6.971315726	6.607942214	6.855481599	6.598346935	6.864662352	6.568032243	6.65945265	6.608253646	6.884528789	6.588530673	6.89250769	6.644709582	7.095376317	6.600626807	6.881022498	6.6315492	3.99E-10	1.19E-09	0.870296055	0.463235397
ENSG00000189127	6.532962113	6.470519572	6.382641071	6.550911631	6.503632068	6.611296959	6.451003532	6.584300729	6.427773639	6.684580339	6.373795133	6.473479598	6.369717048	6.600359449	6.49570541	6.661174526	6.451932752	6.651709248	6.377155538	6.655224956	6.436805391	6.693547744	6.42309075	6.509319281	6.515459994	6.49007789	6.368669687	6.775676496	6.476813996	6.645278162	6.496015996	6.65279186	6.410315871	6.718129941	9.75E-08	2.32E-07	0.025665915	0.986771299
ENSG00000235711	6.585501752	6.504782989	6.541879579	6.532812852	6.512673564	6.554592426	6.555424247	6.462203086	6.560331802	6.569433612	6.671061921	6.601066064	6.547944381	6.456769247	6.58802661	6.560453571	6.650445334	6.489237448	6.544160351	6.545488206	6.530527531	6.513003105	6.500065038	6.546434599	6.580320772	6.596163401	6.566211674	6.499659146	6.555967862	6.537867878	6.63745506	6.460598085	6.545470452	6.548448179	0.01989023	0.027926156	0.900113406	0.941034042
ENSG00000198483	6.718988183	6.926037136	6.899339293	7.022086597	6.719749401	6.973053163	6.905986683	7.062367715	6.627498225	7.019329181	6.70645788	6.911212754	6.673453688	7.001359609	6.796565227	6.899364323	6.785649571	6.918902283	6.837569229	6.904963354	6.779396209	6.993759167	6.732495234	7.053005127	6.904422782	6.949699796	6.639806254	6.963446454	6.823053426	6.868709578	6.784331358	6.964626415	6.640399533	7.048110546	4.96E-09	1.33E-08	0.579707643	0.596304547
ENSG00000135976	6.746608662	6.538232661	6.893407082	6.560516044	6.835251228	6.550991687	6.841253912	6.536089655	6.768064689	6.581009473	6.789821631	6.583304566	6.784594316	6.539843276	6.812925572	6.605891039	6.892761592	6.699102351	6.698260747	6.552330269	6.774332946	6.655726418	6.829996752	6.652642121	6.787049104	6.641554521	6.679161198	6.558205008	6.714152325	6.611262368	6.75467301	6.589936799	6.738904107	6.554111662	1.30E-11	4.51E-11	0.907585607	0.856182875
ENSG00000186352	10.55735849	6.968223353	11.81787875	7.102161461	11.05078792	7.44478492	11.36432201	7.44008397	11.23053048	6.903259714	11.72363022	7.208551666	11.11307793	7.278940848	10.61770006	7.44156627	11.71227864	7.231764177	10.4458864	7.263440326	11.70600827	7.094238356	11.60665449	7.118803852	11.07806218	7.255189684	11.27690816	7.300689039	11.44528249	7.116511142	10.35087647	7.133396608	10.36047655	6.965828956	8.04E-27	2.09E-25	0.09530518	0.666213279
ENSG00000154945	7.46911066	7.56909026	7.307660606	7.545872854	7.386403697	7.311519728	7.296426323	7.365630987	7.405160509	7.50705798	7.388627698	7.385986472	7.287225581	7.408134025	7.364368693	7.425544832	7.177681882	7.345472529	7.374537302	7.400592735	7.479061203	7.449364336	7.331494408	7.409254385	7.366550075	7.551284706	7.419799623	7.299384104	7.370336978	7.158348255	7.379439342	7.217116439	7.425159807	7.455114691	0.301425032	0.341888703	0.152193579	0.450090242
ENSG00000065413	6.676405415	6.532442421	6.594786099	6.45061124	6.621102723	6.542983059	6.558941924	6.525771909	6.62247002	6.524251657	6.542125274	6.53612183	6.687015681	6.550703623	6.787294296	6.510946876	6.592564859	6.591592767	6.544883521	6.539055485	6.710718973	6.605846771	6.735118527	6.602650875	6.659887841	6.595637428	6.730188708	6.574587621	6.59998657	6.532141969	6.690273763	6.544149059	6.612241292	6.566773758	3.93E-05	7.46E-05	0.954927749	0.795335626
ENSG00000186106	8.040645286	8.123841803	7.995389531	8.366098977	8.05874609	8.192311141	7.879347506	8.479551184	8.241641124	8.133623232	8.052781768	8.531554772	8.217131094	8.503565222	8.192806444	8.444610322	7.76056411	8.279662329	8.350403587	8.396832774	8.069281234	8.226956617	8.262844316	8.24699693	7.975022173	8.251676166	8.401866575	8.52654731	8.221417882	8.486929179	8.13455289	8.377254179	8.108193353	8.053458042	0.000290664	0.000506996	0.272285576	0.766618712
ENSG00000168876	8.306484518	7.747924491	8.491808238	7.978010785	8.383729322	7.975291617	8.482209283	7.913242812	8.585763535	8.06455506	8.476641211	8.048835278	8.362777109	8.001295215	8.480816073	8.027815825	8.703316797	7.959779049	8.439915495	8.075931915	8.568775344	7.913666861	8.661766169	8.01716813	8.548646473	7.928549146	8.443106679	8.004828534	8.407866528	8.00075511	8.42131774	7.969547169	8.403447081	7.794631531	3.73E-17	2.38E-16	0.934590851	0.95537207
ENSG00000151458	6.835168129	8.015194152	6.868962874	7.734857874	6.73863258	8.20875633	6.767015847	7.979861108	6.873887673	7.621739776	6.864157626	7.968549436	6.815796478	7.881034375	7.156614462	8.102450621	6.703276726	8.028602453	6.65027594	7.963846066	6.568039802	7.836898307	6.934640047	7.837588095	6.716253365	7.634861194	6.679318582	7.870587476	6.910179316	8.025346433	6.589347164	8.036703519	7.057805311	7.811732273	4.12E-21	4.37E-20	0.082535622	0.871473288
ENSG00000139645	6.906017248	6.763040631	6.711717813	6.611445254	6.961414446	6.662901341	6.782691847	6.754541815	6.808808086	6.663950124	6.698314563	6.667348251	6.746252741	6.73237766	6.893803009	6.65469066	6.77821541	6.667622471	6.946205239	6.647819841	6.747878075	6.609625502	6.700891961	6.621931282	6.822972711	6.672360327	6.910680868	6.63937039	6.836091019	6.666585784	6.874836554	6.692569574	6.924296825	6.694412482	2.84E-07	6.48E-07	0.991241254	0.504165773
ENSG00000100124	7.716934049	7.123152194	7.274559624	7.258793215	7.545250361	7.101053933	7.372464304	7.031432549	7.594147735	7.165586739	7.359728791	7.175201797	7.325978949	7.144851164	7.40302529	7.127626187	7.686285479	7.113214688	7.487412945	7.022558159	7.45836581	7.124522907	7.406716317	7.176654078	7.468022473	7.103512683	7.556468632	7.079972249	7.38458207	7.034155831	7.525632026	6.994545253	7.653797828	7.129342165	1.92E-12	7.20E-12	0.11143019	0.845352688
ENSG00000135299	6.916643019	7.146832405	6.778921857	7.130874401	6.817979916	7.354827673	6.78426847	7.192740128	6.91027282	7.18647216	7.118891163	7.158969942	6.867172371	7.223613873	6.665382319	7.237571695	6.86933071	7.371296905	7.085184166	7.222752935	7.269909567	7.167070421	7.098168865	7.27547454	7.046352443	7.252052613	6.840389917	7.078592053	6.915185291	7.204359283	7.090879753	7.313060846	6.998586346	7.298963493	1.02E-07	2.42E-07	0.491528989	0.414999196
ENSG00000106013	6.746445805	6.580201866	6.52685198	6.561355033	6.601967096	6.570899988	6.638064287	6.55332375	6.683334123	6.569489701	6.655787919	6.523415963	6.621178334	6.563569467	6.637779815	6.531108743	6.622935835	6.540378777	6.52807125	6.618006869	6.563614734	6.585824239	6.542109928	6.564251263	6.730031954	6.597550357	6.683787382	6.584720242	6.623519956	6.624224263	6.6234722	6.550586071	6.610922371	6.563603343	0.003131998	0.004874165	0.896232084	0.96722441
ENSG00000156381	6.598881046	6.68474309	6.58541846	6.701034887	6.582179033	6.67215035	6.659593318	6.679666917	6.5432885	6.779138096	6.593440805	6.665007025	6.726090576	6.636901824	6.631984921	6.636059454	6.4776928	6.64869229	6.667118391	6.678134687	6.541275466	6.712478102	6.653801707	6.632498863	6.53433066	6.661725887	6.585230817	6.640451252	6.583390895	6.714574108	6.563051744	6.700536147	6.562823197	6.675224936	4.42E-05	8.37E-05	0.418647092	0.909365111
ENSG00000064999	7.78482241	9.057399247	7.510701472	8.984493566	7.68980145	9.134402015	7.688004613	9.082847485	7.345781968	8.900600927	7.733137299	9.016493876	7.569803658	9.007828074	7.599922788	8.998266953	7.461071038	9.001883771	7.655586955	9.039119228	7.56901546	8.917425414	7.682602365	8.919320101	7.570763155	8.741508639	7.489461083	9.099608889	7.636080136	9.151514941	7.592240046	9.102996093	7.627734393	8.948736532	3.47E-30	1.53E-28	0.237912455	0.629743085
ENSG00000185046	6.491269799	6.782624041	6.582752458	6.638002462	6.563543132	6.601600565	6.52291344	6.541187682	6.56245797	6.649198075	6.583312939	6.7758993	6.454310452	6.645326009	6.548569365	6.61577774	6.504040063	6.668897954	6.519685614	6.634439037	6.500711532	6.68675127	6.573570981	6.664364302	6.552004078	6.568650981	6.519453538	6.587565902	6.593388996	6.711104007	6.54670657	6.632772171	6.445782436	6.596035127	1.79E-06	3.81E-06	0.13397278	0.956328239
ENSG00000168096	6.838495144	6.828970158	6.639983494	6.769062727	6.738455171	6.933090216	6.64149691	6.914019394	6.697296285	6.770375898	6.632578236	6.754083981	6.662583955	6.789704398	6.627852273	6.916532904	6.844133831	6.785867648	6.706689205	6.739795456	6.6423587	6.809194711	6.591558131	6.734226177	6.645139663	6.81922846	6.799024752	6.816509785	6.660127548	6.75222969	6.707585665	6.849296975	6.698622093	6.738984906	3.51E-05	6.70E-05	0.475312428	0.963405672
ENSG00000163516	7.719123714	7.28573565	8.23790396	7.441981107	7.995033544	7.211891832	8.132513414	7.327718221	7.653129417	7.279066602	7.998655967	7.259504727	7.926190415	7.367225046	7.839844741	7.264004391	7.714559028	7.110771186	7.623370433	7.348513999	8.347232485	7.305959825	8.202690984	7.22234953	7.931767023	7.203002724	7.869476543	7.49191256	7.68862517	7.387796488	7.620368049	7.270270252	7.700923595	7.185831359	6.36E-12	2.28E-11	0.731633161	0.846636659
ENSG00000011426	7.576906427	8.292577045	7.587829769	8.223763313	7.720209469	7.887458115	7.649689745	8.119732064	7.953419698	8.279169112	7.789938932	8.229511239	7.933225776	8.168855439	7.718864751	8.205722461	7.398165255	8.137140476	7.52608349	8.288897788	7.867862983	8.423196635	7.754615345	8.449615569	7.627026111	8.39092581	7.889936557	8.322022619	7.602860724	8.207696899	7.520175317	8.312646301	7.770293912	8.406361014	4.82E-13	1.92E-12	0.259940953	0.439572927
ENSG00000131620	6.516424406	6.593207618	6.589087124	6.79267161	6.48819457	6.630549941	6.616038641	6.589028203	6.635317848	6.739093071	6.574981278	6.647269782	6.523505389	6.695968037	6.537094896	6.746020375	6.49594521	6.683970078	6.581918386	6.65728174	6.511365444	6.672254324	6.700119336	6.735713537	6.564101588	6.777115388	6.600485489	6.634404298	6.543590641	6.561993693	6.669713533	6.621355415	6.554826342	6.642862159	6.99E-05	0.000129855	0.418705757	0.896184542
ENSG00000160746	6.686137961	7.826019218	6.871375507	7.951288271	6.716388866	7.757944465	6.747565698	7.732050199	6.641210318	7.763274634	6.674757798	7.810520241	6.730662365	7.796219227	7.280855212	7.676382555	6.677978719	7.639587363	6.759076467	7.771629344	6.616260885	7.615991297	6.854598386	7.863294438	6.677650353	7.888900603	6.75691659	7.77539724	6.648510424	7.73506542	6.541760907	7.770274831	6.858188518	7.695517277	1.41E-22	1.88E-21	0.081768268	0.830471344
ENSG00000047617	6.541146978	6.792257292	6.576354525	6.64300438	6.601987009	6.905832897	6.600661239	6.787735267	6.547532659	6.773121062	6.545684576	6.780482804	6.638718231	6.757861521	6.654015257	6.769164902	6.673506973	6.895813574	6.488104808	6.729896462	6.595271773	6.731455427	6.565187481	6.823008796	6.530866832	6.812907547	6.624221881	6.75129408	6.631901763	6.86170615	6.537509509	6.710465118	6.546425073	6.811882178	2.17E-11	7.33E-11	0.075665583	0.257099178
ENSG00000151572	6.468479502	6.51668833	6.602674586	6.550265913	6.42587716	6.451034258	6.554380732	6.509309269	6.446895905	6.5060355	6.55324549	6.593173467	6.464830131	6.49025389	6.548034951	6.538005601	6.488347792	6.575514974	6.492218978	6.451401616	6.475143113	6.517969537	6.466925186	6.474218946	6.44476069	6.570131495	6.478838805	6.508971226	6.489381034	6.522282315	6.466925186	6.565325804	6.555344961	6.598971425	0.086232358	0.108448152	0.985546102	0.994669929
ENSG00000171714	6.545402804	6.533519177	6.630790351	6.544780621	6.482862485	6.499275169	6.637239804	6.533754708	6.525737574	6.599139415	6.702460302	6.5770455	6.567326619	6.402690841	6.652402884	6.514884209	6.508124603	6.612539259	6.521283142	6.511305529	6.525502389	6.518811148	6.545295893	6.52590018	6.559841022	6.513569212	6.598972316	6.520240567	6.477196744	6.541538952	6.590385577	6.482519006	6.634694866	6.446124464	0.022762437	0.03164307	0.788239237	0.976713079
ENSG00000177119	7.98432326	8.072427637	8.613613308	8.048339878	8.07898669	7.840029924	8.374374759	7.908444321	8.09829455	8.077506327	8.312448499	8.029884907	8.505753933	7.926134948	8.402246323	7.861942572	8.110449976	7.725750014	8.10495447	8.055646085	8.365288558	8.048641927	8.53685028	7.968141495	8.00548879	7.755051133	8.31631621	8.135770491	8.318892106	8.036044923	7.933516919	7.994599986	7.900374809	7.915884993	6.79E-05	0.000126285	0.681606953	0.860212421
ENSG00000074855	6.594720698	7.048495507	6.631926768	7.147606086	6.662532094	7.149853952	6.821250052	7.185459709	6.713951712	7.17250699	6.713741683	7.188613351	6.782746653	7.132008507	6.610039954	7.180849759	6.703624007	7.129282403	6.696796032	7.089904707	6.733784083	7.117961417	6.675001678	7.077879811	6.737206382	7.117251091	6.709815775	7.182950639	6.646329667	7.190037134	6.640148824	7.1664089	6.693298802	7.025243469	3.67E-22	4.58E-21	0.586398559	0.875719678
ENSG00000185101	6.685835705	6.615248665	6.745973247	6.653705323	6.679669521	6.596358385	6.739569561	6.60912002	6.664875584	6.629467007	6.835439547	6.665034468	6.72664476	6.621192934	6.753549116	6.552669695	6.709320783	6.564787377	6.695581929	6.570239956	6.658719682	6.624093122	6.763417175	6.607730943	6.599811781	6.745943003	6.717854178	6.62126636	6.713426718	6.583092327	6.63524108	6.659981295	6.673222194	6.648195818	5.41E-05	0.000101651	0.344412225	0.703120033
ENSG00000143401	6.618331323	6.575870661	6.570147456	6.534127482	6.573571936	6.548938818	6.579021769	6.597453274	6.655222297	6.46114185	6.576185803	6.60233464	6.580505368	6.526771404	6.498030636	6.588576999	6.600026256	6.539286878	6.544790413	6.465748343	6.556566425	6.496844395	6.502804925	6.51187814	6.560650786	6.540716517	6.58866658	6.482429193	6.654783334	6.564208952	6.685803842	6.452550557	6.589747458	6.568856189	0.006236675	0.009355013	0.320549861	0.874297404
ENSG00000166825	6.492067149	6.549523481	6.501428276	6.546537438	6.506766631	6.680308217	6.527393407	6.579468016	6.58764098	6.549022941	6.514654584	6.563579588	6.548867828	6.589875666	6.617620258	6.547041935	6.579962421	6.584257994	6.57186535	6.624383734	6.440339396	6.610652629	6.533770701	6.601286883	6.589612368	6.582093756	6.539517627	6.594608514	6.492489053	6.664716342	6.503994185	6.583653121	6.493191132	6.517119854	0.002006753	0.003192396	0.301065651	0.944322357
ENSG00000169604	6.548210364	7.188486708	6.511328359	7.022034316	6.687179779	6.721583737	6.630831477	6.825255809	6.610438151	6.869272056	6.577088479	7.022491348	6.601803757	6.86882636	6.645223711	6.848436785	6.579619229	6.847237406	6.63546774	6.785926494	6.666872291	6.785711405	6.634844965	7.07577	6.65865409	6.998158609	6.518520801	6.791055949	6.641218059	6.778017618	6.628910974	6.781127178	6.527420458	6.901865058	6.46E-10	1.90E-09	0.013239358	0.98210925
ENSG00000163297	7.760052709	6.838150069	7.746433265	6.796372215	7.667836234	6.757705965	7.736238047	6.845027448	7.092730678	6.97084575	7.521651693	6.878270947	7.88732131	6.86257364	7.623060323	6.723080126	7.326932074	7.033548857	7.656834215	6.876443571	7.237851061	6.801043279	7.666139674	6.936420411	8.34177095	6.75068937	7.521730544	6.754870458	7.578951557	6.994609043	7.545923357	6.973306736	7.605209428	6.872669461	6.10E-13	2.40E-12	0.451410905	0.382783025
ENSG00000122359	7.335017879	6.879222543	7.303548693	6.860702921	7.194856256	6.835522262	7.246815657	6.789181786	7.377228619	6.85774261	7.247282317	6.943063152	7.193862191	7.002186669	7.455660311	6.886566281	7.373375048	6.852405728	7.595976598	6.793535022	7.306660577	6.862764809	7.290419484	6.910122326	7.389251043	6.942954412	7.379544395	6.803624974	7.504779719	6.877309825	7.228124084	6.869887575	7.551598027	6.85591512	1.19E-16	7.09E-16	0.212724695	0.927228587
ENSG00000182718	6.917475381	6.646243111	6.805544081	6.642058925	6.928043157	6.59763996	6.874967334	6.834590001	6.851717548	6.785500028	6.789598978	6.699127936	6.861467669	6.744447318	6.849747283	6.845405851	6.871320903	6.733733386	6.788546956	6.712739153	6.868412645	6.655166235	6.754551282	6.753541722	6.818971852	6.681344243	6.909319465	6.780561325	6.915434994	6.690662186	6.821866533	6.748415022	6.895735068	6.721262527	3.83E-07	8.63E-07	0.216274507	0.612888607
ENSG00000196975	6.720290542	6.588221899	6.745066959	6.517813369	6.697158578	6.42863081	6.682397926	6.627027726	6.814798619	6.490039708	6.748665722	6.504849626	6.871306562	6.569504435	6.794425282	6.498317204	6.822370301	6.5462764	6.873241278	6.541489978	6.817133696	6.599465738	6.877329152	6.548479358	6.793828443	6.526909546	6.815764165	6.572652445	6.854069856	6.590344648	6.936477015	6.522475232	6.869937391	6.583914562	3.85E-14	1.71E-13	0.956785012	0.75238135
ENSG00000164111	10.57163529	10.72139917	10.03989508	10.65296371	10.95742359	10.69027562	10.64179369	10.93637815	10.01331545	10.54758209	10.53425125	10.52650914	10.10392958	10.38499906	10.3420758	11.06451895	10.20401191	11.24016486	10.20666888	10.41645617	10.38063301	10.65061113	10.1999535	10.77380315	10.15016842	10.55374655	10.58114708	10.97908062	10.49244759	10.83824701	9.834578413	10.5941212	9.885139007	10.572856	5.15E-05	9.69E-05	0.075559952	0.409302069
ENSG00000197043	8.182892834	6.929647065	8.169064908	6.941894385	8.213186993	6.883258247	8.349009703	6.998975487	8.147651937	6.727954447	8.146309592	6.913195963	8.046127602	6.858083486	8.2540136	6.934699426	8.395363713	6.829371212	8.276131247	6.863198944	8.240014239	6.878486346	8.218522909	6.939061325	8.288588185	6.843612893	8.098194758	6.937743525	8.326232996	6.769968617	8.482328209	6.901615933	8.226260156	6.858927507	1.06E-31	5.77E-30	0.16982962	0.374143213
ENSG00000138279	9.896860776	9.546758811	10.17448979	9.666552994	10.06460123	9.553700852	10.09939849	9.850623468	10.40679976	9.58721764	10.06697841	9.623216264	10.23499341	9.797563138	9.952164636	10.03421796	10.08993879	9.474182338	10.32196178	9.595641963	10.02136586	9.724015593	9.96769451	9.599958271	9.935794668	9.619118377	10.35948948	9.829330745	10.39719266	9.616002848	10.06218656	9.486581598	10.17577181	9.640518243	1.24E-10	3.90E-10	0.025628336	0.867423205
ENSG00000131480	6.520273405	6.46320549	6.615809448	6.589569066	6.616474938	6.605762893	6.530702665	6.548072198	6.567783445	6.492772109	6.529437132	6.50500089	6.526209139	6.555902137	6.541626115	6.521978038	6.587953501	6.540147802	6.509223572	6.551563772	6.529926938	6.618630501	6.557334461	6.597064874	6.559185301	6.549692781	6.579069815	6.579069815	6.508002174	6.466434772	6.518290659	6.508387766	6.639834286	6.550245518	0.484421575	0.525070245	0.950444912	0.777926881
ENSG00000131471	6.541431014	6.56049279	6.577479982	6.523445117	6.600366191	6.451217886	6.674122581	6.553204383	6.566082642	6.494562744	6.523131647	6.552387824	6.669504515	6.552065176	6.472076004	6.576545126	6.601259904	6.458971898	6.538875815	6.581713338	6.594920359	6.538418654	6.55493212	6.594726277	6.507342773	6.529419295	6.658509067	6.541841652	6.623104332	6.566700622	6.579316465	6.548451932	6.610920016	6.537499492	0.020113974	0.028211179	0.292192574	0.833216949
ENSG00000138356	6.474266504	6.645915628	6.407833053	6.827390789	6.463575178	6.805002059	6.488884805	6.85528324	6.465157046	6.61123026	6.480589178	6.741770162	6.462795685	6.732058315	6.494026628	6.886428863	6.463222431	6.914923085	6.502710173	6.774558647	6.488366187	6.625018822	6.466255483	6.652522054	6.510607629	6.716300356	6.466255483	6.923532128	6.527497696	6.914449659	6.461525597	6.909212301	6.51742775	6.560388211	2.26E-11	7.61E-11	0.008619103	0.925991703
ENSG00000100280	8.659291033	8.082140261	8.468768023	8.05410448	8.642811026	8.005152675	8.565942585	7.920078921	8.763890556	8.162463962	8.384964253	8.152306808	8.45555691	8.194203637	8.570921729	8.217961937	8.648119263	8.06337889	8.919028618	7.734565429	8.27444656	8.051137448	8.257763105	8.191936102	8.771868072	8.218930015	8.621201284	8.034197053	8.69957146	7.898234173	8.838465994	7.827186177	8.835588316	8.252248304	3.64E-11	1.20E-10	0.073627905	0.681989553
ENSG00000166747	7.881614162	7.471632407	7.711644777	7.780782833	7.741524998	7.326854967	7.952026669	7.528705478	7.626469813	7.475371792	7.873558561	7.371561006	7.857269914	7.505460161	8.035272059	7.521691158	7.742837277	7.466753853	7.819215677	7.557739509	7.865637764	7.533131956	7.724159495	7.25211281	7.740582356	7.37010607	7.646749111	7.43573363	7.554322128	7.549352022	7.787417562	7.394400809	7.732972821	7.42035529	4.09E-09	1.11E-08	0.725623192	0.986612762
ENSG00000213983	8.107413759	7.586242191	7.792709318	7.591720754	8.146299381	7.300617177	7.936743293	7.432308853	7.736831635	7.626437836	7.957262609	7.450032459	7.794960302	7.441746577	8.047619257	7.633068572	8.094929704	7.414305206	8.208382957	7.388397402	7.861823135	7.531039492	8.160455691	7.595224457	8.164997634	7.431082227	7.976541792	7.601808137	7.897202896	7.435098988	7.877945516	7.380948418	7.983318639	7.620391387	3.55E-13	1.43E-12	0.150932445	0.807195559
ENSG00000072958	9.176377801	8.209865595	9.178409007	8.090049158	9.312253199	8.37779153	9.264119476	8.337284742	9.390496047	8.300203646	9.291650655	8.230041935	9.277602489	8.052163636	9.325789217	8.381666115	9.306387513	8.527616435	9.298795326	8.114125822	9.169528539	8.306165875	9.232117514	8.29587163	9.157517153	8.242977995	9.312134287	8.190328269	9.398607018	8.23149169	9.290842138	8.277984102	9.411032226	8.294584324	2.59E-26	6.23E-25	0.256487531	0.707978075
ENSG00000129354	6.51463321	7.748973992	6.48906093	7.803018797	6.443422915	7.680296445	6.564066762	7.800425279	6.562912307	7.634771117	6.595384737	7.696189923	6.518767478	7.815910918	6.494335972	7.771962541	6.529552082	7.455526984	6.581174975	7.660427674	6.499456774	7.847650026	6.470598348	7.821506492	6.570108903	7.750861063	6.563973639	7.779135587	6.589430759	7.588786014	6.454591538	7.679106476	6.518406409	7.655496305	1.10E-31	5.94E-30	0.155736798	0.940639931
ENSG00000106367	8.373157395	7.752158937	8.416259153	7.826976493	8.456083578	7.944139906	8.471410101	8.089316474	8.069469763	7.929425574	8.457660016	7.974853015	8.007816387	8.024925077	8.33535861	8.143774149	8.51826541	8.175388622	7.980366485	8.279072529	8.334487874	7.983697537	8.151771393	7.885152756	8.157499214	7.85943511	7.648964354	8.226266613	8.268719606	8.050358955	8.469556131	8.148429777	7.992352322	7.902122685	0.001471502	0.002373909	0.05364072	0.90150788
ENSG00000182287	10.02651817	9.706016709	10.28026583	10.19628271	9.919707706	9.704783318	10.32259376	9.541384418	10.43883487	9.601096825	10.49813206	9.469103366	10.32098242	10.02357991	10.57998732	10.27553235	10.19289316	9.520238156	10.44390359	8.733478542	10.5309756	9.336188558	10.52559474	9.301605146	10.57529431	9.890877334	10.56734807	9.766402421	10.35521915	9.562224266	10.55723956	8.835929732	10.58554298	9.807131268	1.40E-08	3.62E-08	0.022551673	0.926549627
ENSG00000152056	6.601564507	6.562043013	6.570462283	6.501875636	6.572093135	6.505094311	6.495379005	6.528442573	6.604589152	6.540868791	6.581173461	6.536566149	6.665638659	6.543654797	6.512064377	6.493457385	6.595690307	6.573315094	6.579882165	6.612679477	6.618755354	6.488301113	6.720021371	6.560051438	6.589496611	6.564829454	6.574636551	6.527411574	6.56545454	6.562485416	6.512781005	6.504315265	6.568165033	6.616849841	0.020383806	0.028550387	0.921921674	0.69600662
ENSG00000196961	6.548015396	6.45415589	6.594284083	6.490439069	6.511589637	6.4933186	6.586433939	6.479983219	6.520870796	6.682634286	6.519592117	6.610004645	6.669897421	6.502648297	6.579365713	6.531533492	6.497561711	6.507673685	6.623504247	6.450680131	6.438453677	6.455686607	6.589672987	6.46583898	6.536713181	6.420917578	6.544510883	6.553722707	6.487592359	6.515206847	6.635780633	6.570136446	6.476664826	6.512095956	0.086713147	0.108996824	0.907397061	0.361892795
ENSG00000183020	6.887018333	7.071160668	6.729975284	7.075429905	6.6466122	6.989766147	6.776249248	6.971390515	6.701800624	7.193324228	6.60303497	7.035843952	6.616697108	7.085680874	6.766888803	6.993444858	6.691229032	6.932629783	6.704273966	6.939290177	6.744704405	7.043562934	6.734784826	7.033262201	6.684096915	7.099372976	6.776847227	6.945868334	6.700050526	6.947844828	6.843916125	6.886614881	6.82574498	7.004466458	1.75E-12	6.58E-12	0.053529736	0.939465034
ENSG00000006125	7.168680652	7.45634052	7.245126429	7.404068757	7.15245303	7.476542783	7.069534163	7.460860144	7.107398059	7.418001406	7.072100749	7.272984824	7.044726488	7.346336323	7.245133867	7.506554	7.212850656	7.442318386	7.19341706	7.374537082	7.093506404	7.468572948	7.059137859	7.428265194	7.153811523	7.255102095	7.251073092	7.425687761	7.051479178	7.563540874	7.127306552	7.290664328	7.20224047	7.357600137	1.68E-11	5.74E-11	0.238504452	0.811406506
ENSG00000161203	9.187202966	9.940838723	8.918592683	10.00170083	9.019768364	9.757682394	8.859576376	9.764528241	8.798961976	9.813316257	8.817224416	9.720719454	8.694870177	9.893926242	8.971037741	9.943832798	9.018318029	9.793102947	8.983900932	9.719218856	8.77668258	9.92741947	8.736159567	9.860038998	8.962372561	9.927590645	8.690717461	9.779720523	8.76514087	9.74296469	8.862598188	9.723486524	9.075993649	9.792321549	1.45E-22	1.93E-21	0.235261293	0.998695787
ENSG00000042753	10.2946432	10.59926445	10.27715957	10.52116419	10.22333551	10.42152967	10.35467322	10.45808846	10.02920697	10.47742527	10.26164467	10.51912295	10.05273226	10.45020505	10.30649144	10.69187301	10.39022546	10.68631129	10.29530288	10.4557476	10.16024912	10.66619956	10.11702354	10.34401061	10.28199405	10.49388601	9.806125865	10.53477132	10.10166682	10.56177216	10.5069042	10.42362292	10.05428359	10.56785243	6.45E-08	1.56E-07	0.774603657	0.731906808
ENSG00000065000	8.524394874	8.675849725	8.144026806	8.800102081	8.473890111	8.70484456	8.382598727	8.641513403	8.23701736	8.729055077	8.382483252	8.667275551	8.130475673	8.695077617	8.067846922	8.643105027	8.474473249	8.485170338	8.276195248	8.502028205	8.199380402	8.697070585	8.410183217	8.775627374	8.220751105	8.651123897	8.37892415	8.592851345	8.397877077	8.50757322	8.092655764	8.481589296	8.244743517	8.69511551	7.52E-10	2.19E-09	0.092106695	0.387711682
ENSG00000185009	9.092115963	8.421262603	9.06740151	8.565763706	9.236991798	8.652392032	9.280806285	8.724693049	9.185505531	8.490263102	9.09780344	8.578276599	9.086340027	8.552704362	9.020786311	8.57216628	9.415652918	8.635399401	9.200600277	8.546189987	9.043671136	8.267211816	9.104442259	8.49711257	9.283514968	8.334259564	8.956631903	8.647099531	9.234170615	8.78707537	9.259363376	8.659447666	9.095016928	8.531007737	5.53E-16	3.04E-15	0.197989575	0.491206627
ENSG00000070718	8.228679935	7.748957083	8.21492306	7.484893942	8.212537803	8.065300469	8.519654616	7.876426141	9.147000819	7.733055235	8.738006534	7.754951234	8.252474996	7.644280052	8.348857928	7.834426902	8.835704775	7.879158422	8.403776781	7.92165094	8.359487795	7.739952838	8.664447414	7.772820145	7.782228647	7.439812038	8.600752569	7.730510978	8.580477573	8.073534646	8.52640626	8.027547513	8.233455918	7.672274153	3.36E-09	9.18E-09	0.006057936	0.703329146
ENSG00000157823	7.002668615	7.118153384	6.837035145	7.335965165	7.018339939	7.375379689	6.99836997	7.311732102	7.037506117	7.250852533	6.89822787	7.256720438	7.037141165	7.345214138	6.952636378	7.270590037	6.908256538	7.395890151	7.024626376	7.158530006	6.894576203	7.318114461	6.891269099	7.262532496	6.967153327	7.415313166	6.916810387	7.235286307	7.023177733	7.318017856	6.953295679	7.152182187	6.997913229	7.240885417	3.06E-14	1.39E-13	0.034496856	0.973053026
ENSG00000134262	9.411022291	7.946722301	9.11960478	7.939640528	9.342164721	8.033275778	9.127191872	7.9435306	8.955064171	7.798026391	9.137306677	7.968485397	8.940918264	7.882471722	9.271591337	7.871959128	9.315183729	7.961126334	9.28469091	7.628532737	9.021329038	7.780979189	8.97979592	7.991988415	9.206231679	7.996988029	9.313717944	7.753952147	9.086390837	7.716587418	9.194344508	7.761131227	9.299660432	7.879393748	6.01E-26	1.37E-24	0.225831482	0.808310791
ENSG00000081014	7.948495644	7.461656357	7.867065481	7.613167787	7.983873077	7.438225262	8.040350912	7.478715189	7.888937519	7.535179458	7.744373596	7.446939394	8.000369152	7.51099119	7.798618946	7.458240878	7.795070364	7.550512397	7.9218602	7.429690407	7.933464064	7.513628223	7.653567502	7.594920859	7.827778697	7.501739403	7.828286631	7.347767206	8.030535564	7.452758237	7.864506499	7.453025497	8.2618172	7.593075836	6.23E-13	2.45E-12	0.374894973	0.785585457
ENSG00000221838	6.798782127	6.763624718	6.604085046	6.649051216	6.719767906	6.729267924	6.612733636	6.722522675	6.759603139	6.686234222	6.679746481	6.697563852	6.683119923	6.67438451	6.757612955	6.655784235	6.700808311	6.785051689	6.826316478	6.710653483	6.673889144	6.725943615	6.721984742	6.687551312	6.753102061	6.730433373	6.837142452	6.736197442	6.736562542	6.672178819	6.702452182	6.741036766	6.755610492	6.659683453	0.36897617	0.41111897	0.83584051	0.803229191
ENSG00000100478	6.70409133	6.592347326	6.52976181	6.609796761	6.638501737	6.478328103	6.491397486	6.562180233	6.537333946	6.595848646	6.612822696	6.514012871	6.657010084	6.557550167	6.561015834	6.5888204	6.645059744	6.558123873	6.592596261	6.505820568	6.517406369	6.570699125	6.494240861	6.618608776	6.508125721	6.585220894	6.676995768	6.584812452	6.575150062	6.525366043	6.559828476	6.542838736	6.620564747	6.556533244	0.262588031	0.301723629	0.337617976	0.949708928
ENSG00000120868	8.029498498	7.412231579	8.252622691	7.535095673	7.980732616	7.732184307	8.293829308	7.438469863	7.942825442	7.738399936	8.282560482	7.425193193	8.269433951	7.414468827	8.11652369	7.411137785	8.143052777	7.674638861	7.888895694	7.796290493	8.574903609	7.690383826	8.463432765	7.335107162	8.032308514	7.362571903	8.183488326	7.579583204	8.104991866	7.74571457	8.162130788	7.732350367	7.937077108	7.664708237	8.52E-12	3.01E-11	0.003358172	0.947971973
ENSG00000034053	6.539344084	6.521719542	6.456217455	6.58881201	6.439287156	6.605460059	6.543940894	6.601297363	6.476181284	6.53951778	6.524273254	6.56786706	6.514651513	6.537567486	6.491485092	6.578036333	6.432310357	6.668668019	6.506621817	6.535270477	6.557676564	6.549348923	6.482271976	6.57990137	6.444587314	6.504210751	6.517574453	6.520883939	6.460556709	6.643878449	6.490564359	6.607951113	6.444933509	6.516329962	2.10E-05	4.10E-05	0.171349445	0.948598217
ENSG00000166313	6.446970775	6.585477072	6.542777443	6.55981086	6.600346641	6.489614019	6.574712821	6.500553788	6.558251836	6.535159049	6.548478171	6.526535272	6.662811168	6.538893621	6.554299646	6.521546111	6.432466918	6.509766655	6.460290114	6.486009217	6.617640551	6.563587459	6.515888659	6.514566649	6.629883191	6.517754632	6.461848135	6.569579493	6.485936314	6.514859956	6.495932064	6.550983926	6.556971756	6.653634974	0.983194175	0.985205949	0.47521449	0.555301663
ENSG00000077420	9.42882968	6.918245953	9.472814604	6.953562602	9.413539483	6.979850796	9.752934755	6.890172679	9.741351017	6.933612992	9.447097703	6.920529488	9.80216061	6.930658983	9.519061195	7.079552252	9.523710409	7.023312235	9.583115218	6.879889738	9.653974239	6.812869898	9.562724726	7.031204866	9.796798519	7.154705154	9.756680713	6.887263472	9.409094046	6.822251944	9.338500133	6.804010373	9.614816403	6.97003731	7.56E-37	1.08E-34	0.683781009	0.785585457
ENSG00000163697	6.647428383	6.604311574	6.675898388	6.732741694	6.58316215	6.971513174	6.80904088	6.748440914	6.580711955	6.751674471	6.65775877	6.797453157	6.614218753	6.820371031	6.539522905	6.70873978	6.538400773	6.849790733	6.589957438	6.898947714	6.685546852	6.812825205	6.624648933	6.771876029	6.581794436	6.715925573	6.51583355	6.766575456	6.687377141	6.881229697	6.670598558	6.780820528	6.622623854	6.822836254	5.14E-07	1.15E-06	0.192088749	0.770516383
ENSG00000113108	7.58888174	6.830318414	7.580364208	6.995236281	7.467713523	7.054762338	7.556659811	7.027959235	7.518606039	7.018626669	7.505567547	6.967242923	7.388609009	7.064755972	7.479171121	6.928132304	7.452862794	7.075335339	7.466978076	7.031413507	7.56376782	6.963766654	7.706438385	7.007639903	7.488144494	6.943149529	7.637185789	7.027688134	7.507343881	7.023323414	7.411561726	7.040087918	7.383586817	6.932280369	2.28E-20	2.19E-19	0.450307096	0.7968231
ENSG00000134982	6.611344094	6.489142835	6.566198175	6.578690669	6.572358131	6.51897177	6.536395538	6.576780759	6.628803696	6.570162388	6.525015704	6.57390507	6.585404284	6.586121387	6.544350384	6.551324582	6.647877884	6.545700524	6.615721295	6.538441583	6.576915135	6.631830759	6.557466836	6.621398736	6.582467441	6.612151386	6.583652096	6.517958269	6.598851793	6.533095313	6.565382216	6.593242496	6.548508783	6.548129023	0.282915017	0.322507314	0.653112246	0.963952708
ENSG00000115266	6.540027608	6.516631884	6.448694627	6.51335389	6.39268651	6.536026191	6.47817714	6.523594605	6.521728901	6.457940837	6.525177731	6.497771432	6.461290048	6.5304285	6.554431077	6.512192206	6.485418135	6.498700973	6.462492	6.527019478	6.570548926	6.581382245	6.483996916	6.558570622	6.452534011	6.491550195	6.483241879	6.59610254	6.391243201	6.599788542	6.471564187	6.518159098	6.449947887	6.482927264	0.009733089	0.014247036	0.899048922	0.811108856
ENSG00000154856	6.595000291	6.654633736	6.568772083	6.723213445	6.53270152	6.550355345	6.583004037	6.663180477	6.611680417	6.512727483	6.518656769	6.661760018	6.483874262	6.639364354	6.607572196	6.589767213	6.514058745	6.925459828	6.578314124	6.653483374	6.542570071	6.641084362	6.522947546	6.659156994	6.558323569	6.580681905	6.455090142	6.718197666	6.487526841	6.687970183	6.568106029	6.66024237	6.541507005	6.616954681	7.29E-05	0.000135248	0.816601837	0.953262777
ENSG00000198768	6.553928368	7.19691303	6.562018969	7.145515769	6.507669903	6.733231234	6.523323223	6.697832346	6.502164182	6.989862749	6.499609731	7.248266775	6.50210325	6.966318997	6.508688514	6.720557778	6.58223877	6.844862066	6.472491017	6.84969035	6.440467253	6.850278767	6.483124229	7.135051876	6.609820543	7.016296866	6.474350669	6.76446177	6.529021425	6.728633127	6.485590403	6.795376755	6.500323121	7.006098894	7.05E-11	2.27E-10	0.002387828	0.527866408
ENSG00000132703	6.515498881	6.658025786	6.643749917	6.58620878	6.613904297	6.586922116	6.553203921	6.494387642	6.51641403	6.464626653	6.556787495	6.488082975	6.618092907	6.528441913	6.587880658	6.573261364	6.584655899	6.571502655	6.541226897	6.593144667	6.576552415	6.574189962	6.681614379	6.603552422	6.529028596	6.477724605	6.58494892	6.568051978	6.438971603	6.538936304	6.557359399	6.538936304	6.551243527	6.536339924	0.412314517	0.454648891	0.851784469	0.856791118
ENSG00000100823	10.40043663	10.59717897	10.53286973	10.81392055	10.44015653	10.58437754	10.3291426	10.72729885	10.39692732	10.79704446	10.42547127	10.6088431	10.34921985	10.66313553	10.36173899	10.62165221	10.56988311	10.76210268	10.11950091	10.81994884	10.51461193	10.65708332	10.29217822	10.55770857	10.34379762	10.7387014	9.970866604	10.70974798	10.2118514	10.62102991	10.31456136	10.70974798	10.34888629	10.7328325	6.68E-10	1.96E-09	0.263246432	0.861447308
ENSG00000169188	9.436648183	8.300893014	9.276242786	8.326993097	9.41271825	8.192984496	9.359230759	8.216046769	9.187067585	8.193644873	9.278573937	8.334774013	9.249626544	8.258628019	9.008031476	8.209716231	9.376015371	8.630321994	9.156679793	8.151986104	9.227828104	8.034228503	9.112023936	8.466973141	9.270078093	8.380644935	8.861894166	8.178423981	9.356476299	8.004654531	9.246227268	8.201526095	9.285473225	8.268230985	2.22E-20	2.13E-19	0.699823632	0.773234453
ENSG00000117362	9.583513951	9.437751577	9.730051186	9.385167354	9.574349444	9.168943873	9.572149888	9.225655088	9.634149361	9.24251091	9.530214797	9.104375644	9.817320023	9.2044902	9.741040618	9.302370288	9.460398271	9.187343766	9.770580282	9.156842695	9.642523842	9.20228674	9.556401927	9.237382291	9.636426165	9.320338059	9.800566249	9.271721126	9.552429652	9.130677592	9.145091102	9.005804318	9.721959827	9.086973608	2.98E-10	9.03E-10	0.368508702	0.731906808
ENSG00000138613	8.183788431	7.372804821	8.185569863	7.323928585	8.256282691	6.923864464	8.109175511	7.143152645	7.436858036	7.425296873	8.018077919	7.271700345	8.000470125	7.211718951	7.915816983	7.265881167	8.169402861	6.966161648	7.954748367	7.019988026	8.033573646	7.365405773	8.227240309	7.317964749	8.205952485	7.404419414	7.825910157	7.181797817	8.009881321	6.913288927	7.741529026	7.006378678	7.434555213	7.392890703	1.84E-12	6.92E-12	0.000820717	0.437422137
ENSG00000175279	7.004092	6.805656321	6.698322866	6.715152803	7.103174837	6.740426621	6.968665788	6.777868143	6.782435703	6.738424827	6.802967221	6.759043162	6.639744696	6.75601671	6.830199388	6.912541485	6.970824035	6.943891643	6.889689279	6.76668669	6.625967112	6.82918193	6.766458401	6.698297222	6.760116041	6.6940542	6.84571026	6.827420068	6.899189473	6.839561888	6.939309597	6.746117698	6.761203735	6.804587922	0.131179712	0.15952074	0.375562109	0.373207354
ENSG00000169621	6.641543671	6.60817091	6.677975719	6.735368504	6.604900229	6.579905007	6.59065361	6.675122133	6.517836359	6.628512411	6.589144522	6.60476501	6.609209827	6.58239209	6.509257788	6.638727567	6.636721	6.561154143	6.638407184	6.612144499	6.68838226	6.618602612	6.57292345	6.589718185	6.668989513	6.745121382	6.730154006	6.622886598	6.709794757	6.570713923	6.726488703	6.508424085	6.745462104	6.612776144	0.353109506	0.394985809	0.207348318	0.953262777
ENSG00000171388	6.477364184	6.592664376	6.600210757	6.625502123	6.498705812	6.56810887	6.566903126	6.619388972	6.615387626	6.525646121	6.498649846	6.590565454	6.534049338	6.526807001	6.609847001	6.621070862	6.606883654	6.546151559	6.517462193	6.593955115	6.557236985	6.541632616	6.539630516	6.547529343	6.547839401	6.556974777	6.553931881	6.596028412	6.546353998	6.556477765	6.536575238	6.600888746	6.533582047	6.562330493	0.082415977	0.10397968	0.233830406	0.720699276
ENSG00000134817	6.524895904	7.9490859	6.538105864	6.456155564	6.513046195	6.655455311	6.518426015	6.61992793	6.513901125	6.573212462	6.442326843	7.634326263	6.49729237	6.552923063	6.645122605	6.528369057	6.454392898	7.39864588	6.476150839	6.727217307	6.411526766	6.490120485	6.496045446	8.174516532	6.523462465	6.394121521	6.489878421	6.860459505	6.509389195	7.088076595	6.401246997	6.87947464	6.461175754	6.486523976	0.003075121	0.004791131	0.003090292	0.680108004
ENSG00000105290	6.549442036	6.756867286	6.597129942	6.947871716	6.593705957	6.989228345	6.665572424	7.133653473	6.630247215	6.841263231	6.584700538	6.894956557	6.649982654	6.899030752	6.63191958	6.949004761	6.616205653	7.235422626	6.577912537	6.858316272	6.519910398	6.865685228	6.63358767	6.933340518	6.573601208	7.003427023	6.604920147	6.924420702	6.52060075	7.014894158	6.599774541	7.0265321	6.535782833	6.841961668	9.62E-14	4.10E-13	0.253305252	0.944402276
ENSG00000084234	6.832369131	8.690248535	6.943212952	8.693715632	6.706440691	8.604882336	6.819299561	8.615690271	6.921078073	8.594952129	6.670786236	8.616335056	6.844428255	8.530056208	6.883055459	8.472503263	7.022628243	8.781442953	6.977512575	8.591488257	6.97902089	8.776504404	6.860771044	8.584309108	6.912364004	8.689036588	6.895353822	8.475588948	6.914005163	8.659840194	6.817557872	8.671352638	6.946037707	8.603803569	1.76E-35	1.78E-33	0.513898859	0.711902937
ENSG00000163382	9.679235339	9.454109166	9.774303525	9.764172438	9.616790761	9.639443962	9.634732064	9.754582978	9.730971489	9.532120794	9.760881538	9.671345097	9.571705371	9.819627834	9.613965111	9.818738256	9.655984165	9.5821727	9.512703947	9.550699586	9.712054715	9.77963139	9.634770489	9.58766678	9.67978341	9.768264112	9.483660146	9.683403536	9.676912464	9.577222986	9.581249928	9.479220981	9.663117163	9.670660111	0.795870848	0.817985795	0.089287959	0.491044163
ENSG00000158874	6.724867138	8.120004631	6.576602858	6.64401132	6.608254313	6.920453125	6.566411169	7.479199471	6.658091277	6.828206561	6.614065887	8.004464989	6.524667945	6.636578193	6.472693668	6.764447372	6.512558368	7.113313829	6.48487063	9.406414855	6.582916685	6.69048276	6.42897375	8.506695142	6.491228567	6.475209301	6.500121498	7.888096101	6.506963835	8.182851533	6.411041045	9.262208901	6.581008512	6.480691875	0.000173865	0.000310567	0.004920964	0.747908344
ENSG00000110244	6.643982336	6.513691968	6.528947313	6.406849993	6.530692366	6.519904601	6.558857271	6.560070221	6.5584361	6.428343005	6.556941826	6.495257843	6.476938545	6.527888968	6.565922808	6.478180115	6.459802503	6.496705797	6.521109801	7.106675331	6.554492456	6.496974414	6.420973895	6.664026771	6.404332161	6.544793938	6.515097177	6.523649341	6.546085025	6.564633702	6.566966386	6.751322087	6.539723955	6.43270299	0.429291642	0.471542937	0.034496856	0.874808221
ENSG00000110243	6.605483428	6.492114036	6.469178895	6.490775853	6.663608446	6.467536419	6.563409169	6.521738577	6.582879408	6.596553588	6.543806788	6.459303951	6.567522734	6.562402896	6.54070965	6.466577826	6.575074313	6.553487879	6.506985276	6.532505321	6.64226388	6.484570065	6.587396143	6.575883348	6.536538642	6.535070994	6.667882771	6.563485314	6.485504166	6.492721714	6.603174109	6.458724936	6.58865837	6.4575414	0.002642754	0.004152365	0.991444461	0.662916879
ENSG00000084674	6.624711009	6.868368621	6.53035058	6.569721902	6.483683166	6.576697786	6.512724032	6.608494391	6.644722825	6.66069876	6.522442629	6.808068084	6.570454025	6.539484542	6.478579854	6.593623039	6.487683873	6.721655648	6.495966226	6.996761157	6.506816784	6.52696464	6.480334225	7.028552424	6.52509876	6.544934046	6.535991816	6.674125248	6.414176446	6.887528026	6.461415422	7.195501145	6.584240482	6.552803744	0.000237122	0.000417169	0.011763148	0.623009254
ENSG00000179750	8.448962341	6.837033445	8.628462679	6.878888441	8.664743503	6.828841637	8.768725162	6.929662509	8.345989045	6.840162622	9.191246747	6.85413409	8.592683001	7.010764321	9.020134044	7.049241558	8.343399301	6.750718003	8.072414948	6.940928577	8.031187252	7.057798838	8.497651317	6.881477824	8.256310594	6.888458858	8.300668627	6.911280981	8.451005027	6.884243827	8.020172227	6.901227627	8.182688531	6.905322623	3.68E-20	3.44E-19	0.426592549	0.537118367
ENSG00000244509	8.157119303	6.820019981	8.086986485	6.87346074	7.912885631	6.848147132	7.912711104	6.810386399	7.892131891	6.739361971	8.095398432	6.806383021	8.09417951	6.854653567	8.146529906	6.837147894	8.013105235	6.683970627	7.834541828	6.825149807	7.874290693	6.892402253	8.047513516	6.797467261	7.976137457	6.729866947	8.035540506	6.822395347	7.83811908	6.74806802	8.146353015	6.797700403	7.921923799	6.896187599	5.23E-30	2.22E-28	0.809737449	0.616311728
ENSG00000243811	8.063944266	6.942169577	8.068446349	6.943556383	8.061511716	7.133534739	8.076155386	7.194935495	7.801509179	6.873288048	8.117423508	7.070392411	8.085717991	7.019809098	8.415467189	7.012109326	7.974603777	6.783544696	7.911520406	7.089434871	7.919008034	6.871157964	8.082029653	7.005266107	8.023318	6.929537078	8.35926294	7.201516366	8.081306561	6.872729349	7.76265758	6.995629516	7.801890858	6.904549384	4.04E-21	4.30E-20	0.262633812	0.114820697
ENSG00000239713	9.599392985	6.671257752	9.833180648	6.699675334	9.607593667	6.561644231	9.707922342	6.62279985	9.137181548	6.586659509	9.722107211	6.718159603	9.745360803	6.725383507	10.10536627	6.676027711	9.463241394	6.598371168	9.366462392	6.67943349	9.431036151	6.660636516	9.680977094	6.684580441	9.748994045	6.68407217	9.575276747	6.674085641	9.517423874	6.586419853	9.461642216	6.651682487	9.119350321	6.57208639	1.59E-33	1.17E-31	0.027824161	0.237655941
ENSG00000100298	8.389156766	6.449152584	8.83800229	6.628256323	8.123855109	6.654814458	8.782071504	6.650294292	8.484336344	6.543231376	8.489215367	6.559314145	9.054344054	6.783615791	8.84361873	6.625307372	8.324137253	6.591189591	8.304551526	6.79482286	7.585661754	6.634875636	8.679064244	6.614637659	8.332927848	6.720344684	8.221005842	6.641238661	8.661237493	6.687891603	8.451454804	6.751107081	7.368492604	6.589032225	2.58E-18	1.88E-17	0.069451084	0.537118367
ENSG00000173627	6.546463598	6.595727495	6.478710578	6.47833297	6.529964593	6.513511961	6.52223155	6.501667227	6.475259075	6.429147774	6.582156672	6.45674691	6.649113438	6.536455788	6.493236053	6.511320282	6.532547863	6.518198151	6.451877371	6.508017404	6.515794772	6.530382951	6.414090727	6.487461555	6.509521159	6.610477028	6.432759738	6.508929761	6.488229909	6.473950073	6.518027594	6.488002538	6.453462443	6.513800715	0.826882379	0.846023814	0.905323955	0.924422929
ENSG00000130203	6.605262319	12.09235766	6.609969266	11.95142762	6.580380765	12.06185241	6.629397337	11.96850227	6.472818263	12.06185241	6.618799331	12.17686541	6.585766587	12.01495315	6.563274067	12.18275455	6.531706458	11.68982008	6.637543481	12.16999275	6.646657957	12.21945613	6.549594402	12.10592545	6.546941217	12.09165798	6.591734459	11.96426599	6.570155791	12.0107425	6.525309669	12.21235528	6.524598013	12.08395934	1.96E-51	5.98E-48	0.357048416	0.980553581
ENSG00000100342	6.489146101	6.405500616	6.483678114	6.496923068	6.512987419	6.486800198	6.623506553	6.526203902	6.564585141	6.542160678	6.521389516	6.475350794	6.498521839	6.460902975	6.627494232	6.487816584	6.619295424	6.521300708	6.58563772	6.468381336	6.654637072	6.466913417	6.462463031	6.46329664	6.565511703	6.523114127	6.519454593	6.47694069	6.504030935	6.538270631	6.641557622	6.51156262	6.600053052	6.390014996	0.000573297	0.00096732	0.647174908	0.497670417
ENSG00000128335	6.83598577	6.568870001	6.674290742	6.689674011	6.902069876	6.723101047	6.819990994	6.66920867	6.709177759	6.678870216	6.880377924	6.67609753	6.808857217	6.687494058	6.802192774	6.630086074	6.814869983	6.585151884	6.827251824	6.612057268	6.707205417	6.603399125	6.801201461	6.585737236	6.748119754	6.642909327	6.78084338	6.611660898	6.689873378	6.6517324	6.839839297	6.703025965	6.912553084	6.684702626	3.51E-08	8.71E-08	0.821782864	0.846636659
ENSG00000128284	8.611288694	6.673097032	8.924873396	6.536867204	8.724918291	6.612119423	8.628749731	6.599018918	8.39097289	6.628653816	9.023186694	6.611175907	8.965096789	6.625245836	8.808015543	6.632874581	8.213815518	6.61348208	8.188611854	6.633858004	9.085585273	6.557782256	9.112105402	6.673276945	8.668959582	6.556802662	8.496106911	6.536766418	8.341422623	6.586532675	8.60425721	6.611442833	8.503394621	6.604461885	5.01E-26	1.17E-24	0.407765197	0.583534166
ENSG00000221963	6.56549967	6.617413493	6.644708663	6.454556571	6.701668716	6.610777478	6.760338242	6.52309187	6.559327425	6.459961338	6.621751622	6.556580392	6.751831791	6.527391032	6.709254686	6.538231282	6.623796895	6.550537417	6.55237851	6.487928256	6.623671246	6.54253954	6.708344051	6.45513719	6.619464524	6.577038058	6.555061562	6.542639838	6.660070499	6.522919059	6.672878053	6.465982758	6.604061841	6.480872508	2.28E-06	4.82E-06	0.64390759	0.88216553
ENSG00000178878	6.950616665	6.599843936	7.227349611	6.480008645	7.176145775	6.483964478	7.005033577	6.557213219	7.048500699	6.514204911	7.01412094	6.528161485	7.153834177	6.495750225	7.289922027	6.491827542	6.932789312	6.767825382	7.000024362	6.523602208	6.991905453	6.452360225	7.097106346	6.717987318	6.81671571	6.479566409	7.49343071	6.564061344	7.144264842	6.495837966	6.844079409	6.568088709	6.950866452	6.49599298	1.76E-13	7.31E-13	0.573651719	0.446353181
ENSG00000142192	6.540831176	7.732987377	6.6456775	7.65354463	6.522459333	7.964379319	6.408229263	7.756786132	6.508286423	7.858768033	6.532344015	7.699553642	6.540123223	7.661742082	6.602361139	7.840999169	6.500690869	7.829201553	6.61589857	7.865330023	6.50137754	7.78636211	6.639538439	7.593065948	6.569115066	7.64701678	6.556494691	7.552570349	6.568882409	7.858218856	6.527685383	7.754487326	6.570427775	7.618519276	7.71E-30	3.19E-28	0.272421685	0.786778763
ENSG00000062725	7.969825468	7.678965186	8.012484939	7.573748761	8.023258972	7.902497164	8.129947423	7.698322095	7.958941516	7.352420538	8.034497405	7.707882435	8.011479134	7.588492065	8.116125834	7.629025275	7.974509567	7.637526647	8.214182545	7.739955844	8.126687668	7.610022247	8.178291905	7.431462194	8.030620436	7.345048226	8.147924321	7.814985199	7.987031939	7.970680146	8.02892918	7.797621238	8.08690611	7.537023067	1.11E-10	3.51E-10	0.1790762	0.907801537
ENSG00000157500	7.429220062	7.465400914	7.451710489	7.254592923	7.618468366	7.466823499	7.559948552	7.226253636	7.953062801	7.261210096	7.800515399	7.326310821	7.772867416	7.390869353	7.751277106	7.32123114	7.682082548	7.192783666	7.866155312	7.239797638	7.83897348	7.492165404	7.909352728	7.372446889	7.832056197	7.438529727	7.917501552	7.450317755	7.894674784	7.286722042	7.684571498	7.273708403	8.014892316	7.396453881	1.55E-10	4.83E-10	0.83062451	0.856161693
ENSG00000136044	7.360692545	7.321236153	7.315131477	7.991640469	7.307852691	8.141346825	7.424736228	7.994566257	7.323478445	7.979143715	7.294302208	7.784952488	7.246378642	8.059093843	7.412899638	7.762407243	7.439534313	8.051748539	7.307300408	7.938703391	7.241155024	7.882838902	7.334014459	7.741015819	7.391613553	7.896620756	7.314194387	7.954984697	7.254860779	8.170471401	7.285470539	8.078635488	7.253633858	8.047829504	5.19E-14	2.28E-13	0.088795615	0.829378687
ENSG00000198931	9.928905884	10.13191998	10.03498353	10.15111502	9.864964297	10.03498353	9.825869681	10.02889539	9.838605904	9.976526519	9.810773393	9.969037352	9.776383406	10.05741249	9.707189289	10.03468595	9.903569265	9.799907986	9.747694256	10.05864063	9.898115176	10.01911628	9.802227479	9.841706114	9.685228928	10.00622361	9.706657102	9.99191234	9.766961546	9.811500039	10.01480294	9.995750471	9.880322474	9.90902181	7.02E-05	0.000130385	0.487033647	0.940827814
ENSG00000137074	9.231817446	9.143488706	8.884162159	9.05352404	9.181012258	8.949820394	8.810736852	9.091576847	9.115597603	9.295424519	8.895603616	9.196236788	8.896464337	9.097276868	8.921188185	9.103888404	9.2139341	9.1935077	9.144057104	8.95571113	8.752035947	9.138738309	8.925649608	9.31699622	8.895233816	9.291590155	9.052001397	9.291947967	9.125621229	9.084057322	9.203502627	9.012428906	9.228653665	9.302658565	0.017270581	0.024435886	0.324987198	0.871736404
ENSG00000240583	6.539046492	6.524749599	6.594243372	6.579614145	6.618968878	6.570058123	6.550472351	6.599304518	6.524579795	6.565425444	6.499442053	6.546172624	6.552789781	6.520726118	6.490495227	6.556117914	6.575275682	6.533673308	6.620372432	6.507591855	6.508992125	6.562279881	6.574371464	6.524071236	6.574285029	6.612156148	6.538178528	6.559485318	6.559308836	6.46259046	6.550386869	6.549468743	6.508730524	6.534730712	0.768945811	0.793777703	0.569940054	0.73981249
ENSG00000178301	6.633035264	6.897071021	6.623203066	6.807371929	6.78031868	7.044303332	6.760730823	6.909077045	6.601022716	7.001752005	6.996292313	6.966075371	6.567366776	6.851041339	6.604489952	6.797339287	6.740487991	6.836961135	6.640340763	7.073948677	6.738629507	6.821598661	6.74213405	6.911189782	6.737382927	6.776623272	6.588546138	6.937779858	6.796241537	6.955027375	6.647553015	7.075998207	6.577038671	7.04949083	1.84E-07	4.27E-07	0.18369038	0.756714669
ENSG00000185176	6.926105346	6.535590295	6.932288364	6.594326276	7.050810075	6.759765854	6.828581881	6.710815151	6.92377293	6.665516416	6.951401657	6.755292902	6.83638715	6.620146488	6.80133665	6.774864557	6.971618632	6.806169219	6.903720408	6.673843602	6.973188236	6.704841373	6.84652768	6.697729948	6.981170028	6.793742955	6.739052245	6.754930886	6.963082055	6.683846712	6.930784196	6.771595667	6.901981988	6.820072455	1.69E-08	4.33E-08	0.792827794	0.980570405
ENSG00000167580	6.59249814	6.543558373	6.517809801	6.49701297	6.532331912	6.549263284	6.573615508	6.560513102	6.403384125	6.516320254	6.504780077	6.523033909	6.579287036	6.4420552	6.54632598	6.464641488	6.651378639	6.514274298	6.469378415	6.520139361	6.452396189	6.470776125	6.606257942	6.48373616	6.458819642	6.514054435	6.44930998	6.597864506	6.554371192	6.552293071	6.471336332	6.506781286	6.576693223	6.459579565	0.511131019	0.550860657	0.534017177	0.629743085
ENSG00000165272	6.599194541	6.485524124	6.555771128	6.623401747	6.595654337	6.602390552	6.506918398	6.532208588	6.445322361	6.46720102	6.640073567	6.514384539	6.461274518	6.594805825	6.46671314	6.491471677	6.559757266	6.576311185	6.597777217	6.518397872	6.472672322	6.603971114	6.514543743	6.53917724	6.716951464	6.586757547	6.524701574	6.523815779	6.674097888	6.529895658	6.551542316	6.443732272	6.580205411	6.357448014	0.275712273	0.31508871	0.342642102	0.909478696
ENSG00000103569	6.574428239	6.449601488	6.547754426	6.499261104	6.652956394	6.430712194	6.785721298	6.503090834	6.580927167	6.466590621	6.554943368	6.52899858	6.510938175	6.513875093	7.471609756	6.469292318	6.559841488	6.421890501	6.681878892	6.504981509	6.4649996	6.526444598	6.588221122	6.347124685	6.594406751	6.480792475	6.669561805	6.470809159	6.722328734	6.48256718	6.59232948	6.430984111	6.554381441	6.475722572	0.001912738	0.00304957	0.750400333	0.688835347
ENSG00000021776	8.154583128	8.455998252	8.022989951	8.60142197	8.295249573	8.284029778	8.172587592	8.331569823	8.193987039	8.375379714	8.34767029	8.368396745	8.210852796	8.302273461	8.030149278	8.112474702	8.141836201	8.059742339	8.217808349	8.397162856	8.020043035	8.384754114	8.087539112	8.365280495	8.180003821	8.36089643	8.254848774	8.296621186	8.216450072	8.134524254	8.092816711	8.392032356	8.197886913	8.32030832	0.000194212	0.000344799	0.182205661	0.985898683
ENSG00000169083	6.639993943	6.840391475	6.624762908	6.799511361	6.536125714	6.875128743	6.590158501	6.845944557	6.607822982	6.840703032	6.56115029	6.836277664	6.548977355	6.818469075	6.57188174	6.713628808	6.621365975	6.668197601	6.636040597	6.727314642	6.548667751	6.862180135	6.62394649	6.811491467	6.656207156	6.783729171	6.575330263	6.721847072	6.594707573	6.820119371	6.58409217	6.8113411	6.533550999	6.885738593	2.73E-13	1.11E-12	0.562012947	0.776420305
ENSG00000186635	7.340889258	7.133297967	7.373200564	7.163919737	7.354599022	6.905669791	7.490353441	7.00119144	7.37702763	7.000038698	7.378788075	7.052511018	7.46487577	7.117657705	7.356632257	7.088447308	7.325747208	6.785952294	7.436877438	7.064730247	7.526376043	7.046024653	7.633508184	7.030528773	7.449046197	6.972616799	7.586152474	6.985386579	7.261830338	6.980648642	7.412844757	7.019808937	7.26651097	7.109831842	1.55E-13	6.46E-13	0.213330698	0.975626173
ENSG00000047365	6.569989157	6.525559383	6.608148702	6.448616407	6.609347982	6.504112624	6.724012734	6.525999723	6.801143036	6.510686686	6.602367459	6.54528292	6.809116837	6.449014652	6.612517436	6.518135264	6.660928092	6.636519922	6.730944786	6.404950876	6.723477287	6.593343287	6.758185893	6.474408132	6.6707491	6.542413786	6.844196469	6.454403499	6.66017877	6.44642272	6.760730036	6.480993976	6.6938086	6.500864269	3.45E-09	9.41E-09	0.704261484	0.918237277
ENSG00000120318	6.595885846	8.651972588	6.523014035	8.85382721	6.601399454	9.045451485	6.578008249	8.87022383	6.562723419	8.859568746	6.55644813	8.84497373	6.654432489	8.750876567	6.626185003	8.825025368	6.564147447	9.072403061	6.573185143	8.825409826	6.616468252	8.844491128	6.604691039	8.662844237	6.560150937	8.945140498	6.516319002	8.868698588	6.680939034	8.835134674	6.580626696	8.789834423	6.605507123	8.999149829	5.61E-40	1.64E-37	0.218593422	0.989054292
ENSG00000198576	6.521929168	6.593878269	6.449846622	6.545300701	6.502857283	6.56533293	6.538973785	6.558307502	6.481863908	6.508289686	6.468871303	6.549548072	6.452197752	6.554952014	6.511515819	6.533720923	6.455889578	6.639529657	6.562604887	6.511024827	6.470855785	6.460095904	6.515767572	6.674773032	6.428596171	6.526082643	6.508943068	6.575480608	6.488505744	6.530518602	6.461253661	6.531929139	6.579074558	6.521895859	0.001632181	0.002620351	0.220924531	0.759977008
ENSG00000095139	10.43013983	10.00591209	10.39523093	10.23047208	10.34348958	10.07402402	10.37562871	10.13760625	10.49162701	10.02623594	10.31430175	9.961793909	10.40755954	10.13137303	10.31005972	10.15678911	10.27248649	9.822976778	10.41449804	10.25371567	10.53534778	10.12066984	10.44717787	9.961525531	10.27049696	9.908911993	10.47026948	10.01485104	10.4607744	10.18575542	10.19173411	10.26838501	10.35725593	9.932317023	1.18E-09	3.36E-09	0.418999736	0.854870417
ENSG00000143761	6.719417191	6.729633094	6.646112361	6.582022854	6.579590642	6.635793854	6.727028916	6.553151248	6.612168657	6.591095468	6.553699056	6.595133003	6.651284903	6.614723276	6.641659257	6.628928846	6.60883115	6.586213727	6.647019243	6.607645039	6.842019442	6.590555969	6.633648534	6.590948606	6.646215577	6.603765501	6.700519226	6.612996191	6.63780964	6.623122376	6.780562087	6.602614804	6.634360265	6.642979353	0.016614237	0.023564424	0.910032424	0.940827814
ENSG00000134287	8.756588609	9.440840909	8.453218311	9.530840914	8.522374264	8.678054457	8.555624616	9.053642077	8.783456533	9.106405237	8.70697748	8.89513739	8.524842433	8.902703664	8.560886034	9.346149426	8.761019745	9.051448172	8.903641565	8.897914569	8.356743046	9.450147279	8.488665274	9.160704284	8.711753911	9.059679115	8.569490385	8.936909634	8.794651585	9.000789054	8.824556807	8.744063073	8.479155721	9.485940614	1.81E-07	4.20E-07	0.417568258	0.611553009
ENSG00000168374	10.86949643	10.87253241	10.64678742	11.03259719	11.20737951	10.96182014	10.76557394	11.14345935	10.71781024	11.0288107	10.62957108	11.15582134	10.48593921	10.97612427	10.92819595	11.15582134	10.79767841	11.21467085	10.48918595	11.04902682	10.48918595	11.0009256	10.48862209	11.28397922	10.58809387	11.16185243	10.96991071	11.02795212	10.75470122	10.98442383	10.51459738	11.08582939	10.5049375	11.14828927	6.96E-08	1.68E-07	0.991385681	0.142758921
ENSG00000004059	9.28200488	9.789534668	9.318119682	9.73614133	9.197427079	9.270738132	9.186842651	9.659652871	9.262852772	9.571153577	9.293308804	9.526731261	9.328626374	9.604263996	9.179518965	9.7129427	9.299649854	9.555023131	9.390915098	9.718612088	9.474554217	9.65518944	9.038424475	9.527136684	9.17993713	9.399167867	9.184035442	9.653997903	9.193644285	9.44838026	9.25186982	9.636248783	9.372334321	9.60897381	9.09E-10	2.63E-09	0.389351807	0.655158719
ENSG00000101199	6.868910372	6.60253282	6.714968581	6.863158994	6.683578854	6.847933883	6.732387021	6.8693579	6.670951095	6.816937138	6.563773821	6.735666479	6.810902118	6.753514747	6.755332138	6.777408492	6.82234029	6.736864588	6.739227275	6.820074258	6.841745004	6.810810779	6.845601787	6.744400141	6.858455428	6.853093733	6.848084049	6.71795546	6.778493454	6.660748622	6.70718549	6.749168958	6.763052909	6.756931693	0.807282535	0.828254427	0.541300564	0.990163193
ENSG00000149182	7.987534152	7.482554311	7.844208476	7.388823562	7.798340639	7.318970314	7.670752114	7.404864041	7.621242247	7.560958092	7.903578818	7.500097841	7.695849302	7.396978931	7.661018787	7.435859225	7.811728912	7.252564558	7.826625716	7.342253877	7.678767502	7.314151491	7.699556222	7.565958271	7.930478976	7.63363334	7.769887944	7.396310982	7.804824742	7.425241377	7.784981972	7.366809852	7.770109701	7.348556109	3.00E-12	1.10E-11	0.432387499	0.770516383
ENSG00000242247	9.155618056	7.422366983	9.104739431	7.816209751	9.095651637	8.118542615	9.196587174	8.183912368	9.157868298	7.557142075	9.124993348	7.677076726	8.959210956	8.025775177	8.959725261	7.992382229	9.345259599	7.479653911	9.324894217	8.271845073	9.038349751	7.759712163	9.146614916	7.565213137	9.122024099	7.60423773	9.401313302	8.217436141	9.362394293	8.031703733	9.045014619	8.241761481	8.785545757	7.529671207	1.48E-17	9.84E-17	0.070672505	0.699017647
ENSG00000066777	8.108475987	9.21615097	8.233081546	9.051336588	8.115626203	8.990714954	8.249023905	8.909415648	8.466298764	9.112422579	8.17114101	9.138346775	8.371423606	9.080536818	8.401828594	8.871613139	8.297574039	8.63699328	8.429860078	9.195181416	8.273117181	9.068704689	8.373078024	9.182724493	8.210858968	8.84717761	8.402933945	9.147770792	8.419102953	9.172039449	8.189861185	9.086002226	8.215515487	9.052327228	5.25E-18	3.70E-17	0.532908346	0.967925734
ENSG00000124198	7.355827703	6.883508404	7.275509768	6.892535681	7.377665917	6.778107434	7.305024994	6.870293041	7.190187651	6.827425397	7.211883997	6.853124657	7.216615592	6.824384746	7.356050486	6.840152413	7.240108283	6.796438551	7.389412419	6.899490035	7.203321219	6.852727465	7.186742874	6.816244064	7.381094317	6.848899989	7.282946589	6.830165901	7.319919217	6.785804667	7.252592709	6.84774373	7.167744333	6.903136246	7.99E-21	8.19E-20	0.20698302	0.613112005
ENSG00000164144	6.742140235	6.595822752	6.630797107	6.604543235	6.586938116	6.601174898	6.651920274	6.548861823	6.612882581	6.524002472	6.660019145	6.485093041	6.563735442	6.53603204	6.597298077	6.587015314	6.679993035	6.657372718	6.586620751	6.584313485	6.67089841	6.486245499	6.63489785	6.513481221	6.670869912	6.590631719	6.660405558	6.582238247	6.635032227	6.573890012	6.515126782	6.573654279	6.639517884	6.621042692	0.001249611	0.002031738	0.587178271	0.518805304
ENSG00000132254	6.544738108	6.64650625	6.624998346	6.645498747	6.675692091	6.585975334	6.698131518	6.628799679	6.710006694	6.671206594	6.628549936	6.525774033	6.598736425	6.591054608	6.69672021	6.598736425	6.541740247	6.648235512	6.722569237	6.619840331	6.714513808	6.578031943	6.782640622	6.517474923	6.610679312	6.587023999	6.711707446	6.568260695	6.604807539	6.633605824	6.638946805	6.628178072	6.691525511	6.601740567	0.009768176	0.014293269	0.725127493	0.776780647
ENSG00000101246	6.804960512	6.544893434	6.630713032	6.769474364	6.726735275	6.556849385	6.682463376	6.595282031	6.736412793	6.605961477	6.669083338	6.574825725	6.731506538	6.594147004	6.734129841	6.617336881	6.788749007	6.59743309	6.832771112	6.574406703	6.69599057	6.489574363	6.758172526	6.687826965	6.646586842	6.636023427	6.834002185	6.590172681	6.708821694	6.569276755	6.670589507	6.502233447	6.82712004	6.530167945	3.95E-07	8.89E-07	0.384447925	0.861137315
ENSG00000081181	6.550574865	8.600419301	7.108947006	8.646163757	6.653644519	8.59449034	6.935436403	8.598426927	6.705592437	8.531197633	6.663087798	8.617364029	6.851505676	8.622410907	6.789876278	8.734938028	6.67471414	8.537877636	6.687978983	8.518252313	6.866625907	8.627152926	6.67477899	8.500063509	6.652569997	8.621836555	6.837587593	8.731157716	6.900601499	8.749530794	6.630659919	8.423396765	6.604155828	8.835241486	9.37E-32	5.12E-30	0.426362291	0.726535126
ENSG00000134884	10.55325821	10.49862112	10.66767788	10.61715657	10.4505565	10.81892325	10.55733083	10.68441231	10.46121305	10.5759063	10.45589146	10.74041661	10.59235352	10.71204295	10.66553896	10.5791888	10.6924441	10.80178481	10.55598335	10.74908373	10.54042331	10.64011198	10.53759802	10.7056648	10.63599965	10.713778	10.79288183	10.6436656	10.41277689	10.84144375	10.47291409	10.73349044	10.63926691	10.54328822	0.002214548	0.003505198	0.100459413	0.86664302
ENSG00000175220	8.725785156	9.011434191	8.568139512	8.956034067	8.694854032	8.59578837	8.637435375	8.646399234	8.661748208	8.886542028	8.655596514	8.785047888	8.518988379	8.607589855	8.76696301	8.746615645	9.002756209	8.611924632	8.831937012	8.571369464	8.640664561	8.717719735	8.798985837	8.792937768	8.788892582	8.788482533	8.555481716	8.509427878	8.676302245	8.45010137	8.65116238	8.588965126	8.741493391	8.814906387	0.836319493	0.854394155	0.151109534	0.914072004
ENSG00000071205	8.199192579	6.873890607	7.721459516	6.829737189	8.002896177	6.907334057	7.882009579	6.69648385	7.650003315	6.828786567	8.079452779	6.790497978	7.86288005	6.90469834	8.187892229	6.756030254	7.732622287	7.596330496	7.731408892	6.788158885	7.771631483	6.737778211	8.065831035	6.882713211	7.574639565	6.963907654	7.847966648	6.782633881	7.739333256	6.978565872	7.713085183	6.881753253	7.741953824	6.83165792	1.31E-16	7.76E-16	0.293871921	0.138745572
ENSG00000198826	6.869285218	6.80806009	6.807546066	6.721654188	6.939871695	6.737075924	6.897834581	6.708394993	7.020843659	6.773805388	6.866695188	6.818958917	6.926155506	6.7513905	6.937289302	6.715333646	6.838242399	6.790864135	6.902188782	6.706482842	6.925266696	6.734813514	6.970472672	6.794916015	6.864160066	6.750972036	6.805467192	6.732288681	6.97348318	6.75855848	6.823190262	6.815931633	6.950187491	6.686986797	4.17E-09	1.13E-08	0.240334528	0.808310791
ENSG00000165322	6.633617561	6.604676493	6.544585741	6.597180246	6.552933326	6.620553467	6.632876294	6.640188122	6.648079731	6.579947703	6.695885116	6.577204573	6.579132192	6.648953343	6.598345137	6.574387231	6.580813154	6.648359255	6.577328781	6.616969227	6.746407887	6.684320088	6.801942823	6.610232258	6.638606433	6.628304001	6.609275465	6.585148847	6.610690575	6.61760763	6.677124074	6.59343739	6.689585676	6.673711243	0.34166989	0.383310223	0.627236932	0.435015616
ENSG00000075884	10.46573592	6.840628472	10.64830225	6.818252185	10.55869494	6.984340015	10.43227881	6.747759858	10.44552138	6.742816959	10.85288125	6.736244854	10.8647469	6.755812412	10.5041973	6.804816431	10.39832456	7.946723669	10.16105616	6.720427838	10.82402021	6.773576173	10.63649743	6.745883243	10.81806028	6.81668432	10.58430465	6.726816653	10.50089944	6.996931605	10.41419558	6.901323502	10.37707722	6.736403278	5.51E-32	3.14E-30	0.258421329	0.432527056
ENSG00000140750	10.51067597	9.370537721	10.35738151	9.416811791	10.60617774	9.513963811	10.12103391	9.474332857	10.6531167	9.401961093	10.56099686	9.415990181	10.43744776	9.450222667	10.32431068	9.463208179	10.08449479	9.51347595	10.66519427	9.254502748	11.07483609	9.498192825	10.81013733	9.357091762	10.35516833	9.394506047	10.71505071	9.401487798	10.11197684	9.402399255	10.62959458	9.401943526	10.64868962	9.228114544	3.41E-18	2.44E-17	0.523085977	0.135431022
ENSG00000146376	6.825846163	6.518738231	6.940192397	6.518068396	6.830746181	6.602113174	6.825727585	6.46968558	6.906405489	6.47579416	6.732404161	6.576997231	7.003622836	6.594896611	6.840586304	6.542648236	7.032941034	6.528966767	6.848737949	6.467990966	7.129076218	6.526405	6.980901159	6.498113901	7.009863232	6.557784119	7.226843722	6.578801872	6.939189559	6.525328672	6.853585296	6.490516481	6.935544325	6.525328672	1.18E-14	5.61E-14	0.546137251	0.87871881
ENSG00000213390	8.875711391	8.630419039	9.207933837	8.739198229	9.025302407	9.078436858	9.180954624	9.156480431	8.961524878	8.677356396	9.126847491	8.716233209	9.181677546	8.981911377	8.912286314	8.867220979	8.771157583	8.548735825	8.697578813	9.139948485	9.260681619	8.88528991	8.891729498	8.582541616	8.902962703	8.555430833	8.795642514	9.105559412	8.87521513	9.168168687	8.758677547	9.201765152	9.064559821	8.733268589	0.154067066	0.184943925	0.212724695	0.61594193
ENSG00000137727	6.550594587	6.542904134	6.561509896	6.516400312	6.590854309	6.627071817	6.517445775	6.50689737	6.575919433	6.513910784	6.530320098	6.621825065	6.545100999	6.547017414	6.483189496	6.52670683	6.468099173	6.514313958	6.542250021	6.478844099	6.579714276	6.55129984	6.466094139	6.579250302	6.518902354	6.553974065	6.537686351	6.497235075	6.508700192	6.619909542	6.469494995	6.568407613	6.478095864	6.573945466	0.133428562	0.161995823	0.417930652	0.898007332
ENSG00000107863	8.663208251	9.299040055	9.101645335	9.171630902	8.777974342	9.130671833	8.597272234	9.006040461	9.122826372	9.342074354	8.860499133	9.265202748	9.053520011	9.436030418	8.382871529	9.031743883	8.665600259	9.18143755	9.296876644	8.954659283	8.701024473	9.319513755	9.071727291	9.360560513	8.864495219	9.350234937	8.246807419	9.083566293	9.052434498	9.359138206	7.997360358	9.218655301	8.739919763	9.403225488	9.38E-06	1.88E-05	0.08611937	0.838872498
ENSG00000128805	6.569031295	7.921305213	6.722612846	7.732574616	6.576703813	7.197816368	6.503220055	7.40249264	6.467988682	7.641930806	6.707448904	7.646920789	6.589352651	7.816735051	6.691549784	7.678410186	6.462173535	7.051221153	6.523806748	7.26695365	6.501174758	7.66160607	6.631004221	7.696352764	6.553842235	7.745669362	6.650300288	7.413966292	6.554538623	7.089138096	6.509765593	7.251696905	6.506143305	7.753410986	5.23E-16	2.89E-15	0.002387828	0.297876223
ENSG00000138639	6.504517035	6.392762183	6.594502783	6.506892101	6.577777917	6.477790842	6.467926303	6.456104977	6.604590654	6.486675999	6.585106119	6.471494355	6.465916977	6.405022815	6.680041165	6.474268494	6.469614243	6.486626453	6.637088108	6.580353127	6.540636803	6.451882549	6.490043872	6.538920274	6.540234531	6.455605183	6.575495001	6.426752203	6.521023255	6.553712298	6.548417452	6.635080602	6.532537192	6.478488007	0.006787494	0.01014148	0.132168481	0.555301663
ENSG00000163219	7.221539966	6.680995502	7.523989433	6.633661483	7.519617029	6.680085404	6.839153557	6.64141944	7.654791921	6.525143153	7.12907034	6.513656414	7.978317933	6.590300051	6.877464632	6.563051876	7.222275653	6.597671032	7.633695997	6.625255148	8.526636041	6.529588115	6.990533178	6.574344794	7.873519127	6.510089787	8.561356854	6.500251829	7.154359968	6.53573269	8.162504381	6.545851476	8.274381989	6.45686264	4.35E-09	1.18E-08	0.699823632	0.468411352
ENSG00000145819	6.502225773	6.475480783	6.504200008	6.476611724	6.484344554	6.523618892	6.484108304	6.592383764	6.579474898	6.531834756	6.507479799	6.488250732	6.652294228	6.517050819	6.632375962	6.504659926	6.535151127	6.507232197	6.558607026	6.562760499	6.609662392	6.550664806	6.525325087	6.539588447	6.5191663	6.492297929	6.628779412	6.464446475	6.504780515	6.501072895	6.558752163	6.504275884	6.548628064	6.583731587	0.081020533	0.102345686	0.603644013	0.782909899
ENSG00000159314	6.893652456	6.573669373	6.937775398	6.571056695	6.933785009	6.550614832	6.916378224	6.5602719	6.96069033	6.579542053	6.947222053	6.575044784	7.003381398	6.583663053	6.912829467	6.573721037	6.972987506	6.497270974	7.06232778	6.561901925	7.021296824	6.680493039	7.015066702	6.623723964	6.998465255	6.57924154	6.99726738	6.55588897	6.934464776	6.545945477	6.886976221	6.555514633	7.06684573	6.563242042	1.84E-22	2.40E-21	0.34021082	0.873145047
ENSG00000088756	6.489966537	6.769149492	6.432615385	6.783047694	6.449280324	6.853625444	6.440613793	6.475411215	6.578462103	6.678224529	6.548966572	7.052536123	6.384721146	6.883331007	6.479504523	6.510136884	6.463329871	6.856848493	6.458877326	6.824271449	6.446358808	6.673952259	6.416116397	7.034236892	6.485828464	6.797263351	6.422957585	6.523918879	6.459601001	6.853025348	6.417589581	6.869589538	6.44011686	6.732777833	5.05E-09	1.35E-08	0.007618295	0.899553703
ENSG00000186517	7.449462865	6.498776595	7.566226913	6.542522886	7.532204162	6.493608623	7.593408913	6.490693118	7.263916124	6.455621374	7.602547259	6.487526005	7.341781985	6.480237687	7.327698867	6.547151369	7.512807388	6.547818633	7.182788292	6.504095343	7.522658845	6.415357952	7.322266809	6.489319529	7.480061791	6.495748323	7.084695849	6.567915803	7.492500004	6.521570423	7.54026012	6.563416247	7.306384716	6.528927683	3.74E-23	5.46E-22	0.472376227	0.856182875
ENSG00000100852	6.554559947	6.546973172	6.593072587	6.632297884	6.735878608	6.631810109	6.662386302	6.672454949	6.55908864	6.548574373	6.591367938	6.635434145	6.694004308	6.580276341	6.629247792	6.665242064	6.62355428	6.592702369	6.640750035	6.566924175	6.603306204	6.603520036	6.565712672	6.616315009	6.694473626	6.568787264	6.616751456	6.574245128	6.530361074	6.643897051	6.695403278	6.606536143	6.601065355	6.566409605	0.273426193	0.312768091	0.5873513	0.599660376
ENSG00000241484	6.462404055	6.949084875	6.627312041	6.968149172	6.53113526	7.123005247	6.522460022	7.095515855	6.492027752	6.867753031	6.661674944	6.913983914	6.468174579	7.104813746	6.522086812	6.993982009	6.518547211	6.875301463	6.560040716	7.157083585	6.508280756	6.868576169	6.511915362	6.818017591	6.43146418	7.038517491	6.569452359	7.038296948	6.509873054	7.02948249	6.593868588	7.065809322	6.487719335	6.872891991	2.90E-17	1.87E-16	0.100509262	0.911862935
ENSG00000123329	9.253813664	6.647292068	9.81735392	7.102045168	9.533512927	6.730894079	9.711072474	6.857622237	9.949910915	6.862891734	9.532530241	6.791631078	9.614600467	6.858982325	9.697612485	6.718909642	9.820175935	6.721003669	9.795367208	6.937421784	9.990531636	6.876752258	9.996645951	6.907909638	9.720943983	6.964757658	9.335324914	6.806913779	9.610903508	6.685541255	9.827363812	6.721951183	9.745079623	6.765695251	6.53E-34	5.03E-32	0.267346066	0.716698308
ENSG00000141522	10.0952998	9.069839958	9.981706515	9.015276169	10.16602004	8.512806828	9.953081469	8.584169233	10.16316928	9.042204235	10.17603319	8.89612768	9.871838841	8.813443307	9.971132881	8.952079906	10.24472463	8.835682545	10.18533669	8.473320369	9.963984643	8.880299268	10.07533403	9.070495867	9.984804725	8.842010761	10.38939497	8.607642878	10.13080469	8.363440714	9.897839539	8.65181659	10.44610057	8.970981552	2.18E-20	2.10E-19	0.103612072	0.832273286
ENSG00000111348	12.82641775	6.809671307	12.97653099	6.72134213	12.8469832	6.661555519	12.92246808	6.618783437	13.11219927	6.702117534	13.21381196	6.661933932	13.07638555	6.689666561	13.04522027	6.608450463	13.10793938	6.954044206	13.10793938	6.700207412	13.18253739	6.678915156	13.11848896	6.77623435	13.05493193	6.854841574	12.97559016	6.631100631	12.99948091	6.634917415	13.15910207	6.689469824	13.26016859	6.619243816	5.28E-52	2.16E-48	0.597054856	0.67115883
ENSG00000242173	6.53507373	6.522900803	6.686999175	6.657364265	6.655954783	6.559680832	6.6758216	6.637852034	6.586720365	6.672987761	6.672627569	6.630641211	6.583350312	6.596820409	6.698953837	6.599376258	6.715918534	6.572610046	6.555804209	6.586144904	6.686579961	6.619357383	6.664298987	6.633309402	6.667052302	6.532640383	6.638149919	6.578043034	6.644543858	6.510912435	6.595880978	6.591356128	6.600471053	6.620909969	0.020891431	0.029211259	0.52387169	0.761321981
ENSG00000104728	6.524362907	8.957026467	6.672941841	9.112056488	6.639425217	9.507443754	6.988315705	9.045719233	6.548119839	9.316682625	6.601017874	9.25548235	6.585028382	8.975501701	6.593315123	8.983812831	6.815393636	9.116983963	6.641890687	9.493117403	6.642688773	9.228642143	6.542847353	9.093437677	6.943845485	8.8710264	6.686807811	9.159369601	6.839177683	9.477708879	6.572974735	9.480354849	6.595305055	9.339112575	2.56E-31	1.32E-29	0.057379651	0.271537029
ENSG00000074964	6.619425275	6.694567581	6.714488539	6.756351788	6.626938378	6.703576909	6.615600127	6.891992301	6.594873229	6.736771274	6.913723245	6.702340412	6.639309548	6.639366066	6.660428153	6.697268572	6.546228778	6.655306422	6.642391074	6.620188668	6.570296887	6.738903559	6.708288124	6.721790725	6.654358317	6.771856823	6.735884907	6.751882102	6.582983728	6.696147339	6.593168386	6.673242635	6.648933523	6.72662464	0.015262128	0.021744936	0.400399152	0.614721384
ENSG00000132694	6.851534893	6.931644527	6.759617812	7.099888149	6.730486458	6.882836717	6.839685858	6.866895037	6.678868992	7.025390703	6.585856417	6.904333265	6.835624975	6.939161816	6.901050793	6.947353573	6.702110981	6.909084549	6.910163194	6.972820326	6.605820905	6.978512822	6.850482983	6.977223265	6.772463259	7.009740028	6.834066507	6.938668635	6.736692779	6.859413076	6.73541033	6.919396019	6.802053925	6.953205306	2.18E-07	5.03E-07	0.194197329	0.887022405
ENSG00000196914	6.861814699	6.642240047	6.888100051	6.755101515	6.923618629	6.772358197	6.780213031	6.76055583	7.019598206	6.821249389	6.674202366	6.808299459	6.863210502	6.84280401	6.884342205	6.737399313	6.772180416	6.740597564	6.979578358	6.819835329	6.924079781	6.778995472	6.870255633	6.708399436	6.880369763	6.730446526	6.912327244	6.802500134	6.994861224	6.747111794	7.015363852	6.824898183	6.93936477	6.772985251	2.14E-05	4.18E-05	0.501643976	0.537118367
ENSG00000130762	6.619881455	8.136916566	6.568284649	7.924459022	6.52056996	7.964772382	6.582206655	7.882057052	6.578998095	8.021800304	6.505254855	8.1994905	6.432246448	7.907831815	6.523372243	8.12425995	6.533345191	8.117535447	6.564605728	7.917576643	6.634151429	7.85473767	6.544381608	8.450370761	6.515765568	8.434470537	6.551504013	8.041767987	6.52629236	7.839990368	6.540275005	8.072809481	6.489109458	7.977024349	6.40E-28	2.04E-26	0.516553723	0.908281921
ENSG00000110237	6.581655267	6.75330973	6.784855581	6.63106914	6.600995276	6.761583771	6.831709746	6.688114674	6.828428907	6.675576808	6.759413127	6.720401274	6.751425138	6.657023514	6.644342035	6.720164857	6.773447284	6.728130285	6.674989038	6.754533937	6.56276249	6.664402073	6.816853431	6.63939516	6.727845311	6.551290895	6.597270294	6.694749094	6.714332943	6.813398403	6.632015181	6.806439228	6.773723475	6.71162802	0.856176757	0.871625814	0.061442717	0.705498412
ENSG00000104880	9.923399941	9.581138623	10.32599624	9.603243001	9.863897575	9.679119789	9.99487393	9.702818254	10.37652231	9.525942066	10.85763029	9.558708895	10.07849475	9.584160423	9.860258934	9.579023487	10.15365556	9.596438199	10.04125913	9.615628088	10.27283657	9.62351232	10.82397564	9.443519038	10.31031437	9.492984541	9.965640477	9.570868061	10.06979792	9.562591269	9.698889757	9.755115221	10.27872785	9.601373422	7.99E-09	2.10E-08	0.43849607	0.443103534
ENSG00000142632	6.905785205	8.77029871	7.015348069	8.672463177	6.88610225	9.250270572	6.803742242	8.866532024	6.727038564	8.656940739	6.892029088	8.897815505	6.864746189	8.782126057	6.832392	8.487687035	6.831077379	8.877219483	6.879692623	8.918072256	6.808192871	8.678264733	6.828781274	8.361420349	7.064200073	8.339481457	6.714886355	8.843872618	6.824778455	9.265189003	6.822733577	8.992021216	6.789375643	8.628109283	3.77E-26	8.90E-25	0.193137861	0.345070549
ENSG00000116584	10.8476909	10.3823911	11.02732751	10.23775647	10.84588108	10.3823911	10.8766634	10.23629789	11.0073268	10.29786504	10.72268167	10.27188061	10.98768165	10.17474848	10.98768165	10.22467034	10.83915226	10.43725964	11.23602519	10.23598304	10.91174166	10.2552057	10.85216539	10.4329508	11.04094477	10.39706746	11.14316292	10.25029522	10.97778433	10.27867491	10.94696284	10.35915549	11.18591486	10.23694983	8.25E-19	6.45E-18	0.4497197	0.562743949
ENSG00000163947	8.825829756	7.25434732	8.304807489	7.328230948	8.20079826	7.491662868	8.128406686	7.535273318	8.157178931	7.20702374	7.696863214	7.382373397	8.946105095	7.403595952	8.270095166	7.320183946	8.965106299	6.99135024	8.951215619	7.455140605	8.505604415	7.217011525	7.556309502	7.296252813	9.199789437	7.127247859	8.364071415	7.395747713	8.471707108	7.403306497	9.606778605	7.321257115	8.872302182	7.398582656	6.26E-11	2.03E-10	0.880606788	0.543644866
ENSG00000136002	6.427710373	6.788613599	6.494335748	7.019709489	6.50621537	7.069087786	6.480805993	6.982186956	6.486799175	6.798568836	6.549564943	6.923507878	6.473413803	6.99547616	6.456576525	6.964965297	6.3980426	7.271672349	6.414724975	7.025535235	6.444323789	6.8946724	6.469135867	6.983109314	6.478000529	7.017572637	6.407876488	6.825880544	6.445723847	7.070223875	6.456182389	7.099950922	6.437521845	6.932954671	1.99E-18	1.47E-17	0.092854378	0.890459774
ENSG00000050327	6.875368358	7.546145652	7.009097561	7.299842249	6.827619242	6.934763857	7.107394469	7.1343104	7.09483008	7.313518235	6.520815753	7.356554574	7.208598443	7.297861537	6.844109437	7.226403486	6.858976841	7.092508692	7.048123756	7.157337998	6.942917707	7.255229308	6.657769785	7.309556516	7.087705254	7.262870688	7.008603417	7.091889683	7.010314131	7.105480737	7.326294629	7.071418268	6.783428681	7.204575929	6.45E-05	0.000120229	0.027630789	0.311620953
ENSG00000129675	9.283494967	7.473253692	9.735228848	7.933933967	9.556098	7.399870938	9.48418433	7.752922561	9.592533952	7.433368509	9.912806356	7.588420464	9.629691527	7.709301504	9.551856528	8.382176513	9.689033166	7.102937554	9.291515912	7.435172305	9.532692387	7.597597854	9.913544256	7.533200394	10.0057042	7.648505212	9.431749725	7.833705286	9.529325656	7.349021134	9.380771424	7.464557545	9.68311571	7.470195187	3.53E-23	5.18E-22	0.056582952	0.645243287
ENSG00000102606	9.29744426	9.134820447	9.576008492	9.011786041	9.53672944	9.186571004	9.72992598	9.126090288	9.599918832	9.103018736	9.512614823	9.045842096	9.763484713	8.981480642	9.920289274	9.001327592	9.387585636	8.931646048	9.460357259	9.219833495	9.870656876	9.000615917	9.815264231	8.961787816	9.616155042	8.747153869	9.937944345	9.099301977	9.30711959	9.168097112	9.667695111	9.258316189	9.554102664	9.125379158	1.05E-11	3.67E-11	0.243570613	0.808762825
ENSG00000131089	6.785067458	6.683825315	6.802782169	6.840937945	6.690922655	6.769686816	6.814535022	6.661031089	6.807433429	6.745577145	6.765064518	6.742329009	6.949192941	6.697067557	6.720838634	6.760716758	6.683500653	6.792345605	6.738958546	6.705586705	6.731908409	6.71152275	6.670585081	6.696490503	6.779786389	6.729371628	6.774158718	6.73498235	6.72916216	6.768832036	6.852962418	6.778092436	6.662384745	6.733522838	0.267215735	0.306465784	0.648022373	0.750466863
ENSG00000117713	9.775226946	9.969902807	9.391167268	9.780092837	9.370244332	10.18237439	9.6970707	9.945375557	9.739097034	9.836830891	9.520550754	10.0868448	9.67447492	10.00829631	9.437960073	9.83123418	9.754155613	10.22114913	9.5923661	10.08985944	9.560105952	10.0130529	9.433134133	9.828816845	9.782037303	9.702879421	9.209037499	9.921896134	9.69228754	10.30024011	9.684789211	10.10753935	9.59452441	9.967655713	1.62E-08	4.16E-08	0.05234808	0.466645002
ENSG00000189079	6.946008724	7.560575628	6.948520755	7.44593266	6.970548038	7.721568897	6.935133275	7.678558904	7.117792212	7.423310906	7.057505115	7.732988611	6.972729049	7.78505494	7.179885539	7.742943574	6.925954117	7.280931899	7.100138518	7.729749312	6.886508638	7.69918352	7.112563202	7.466255314	6.914319682	7.322475362	7.131645498	7.782545707	7.121943316	7.907297158	6.917302796	7.832460275	7.140919198	7.664824434	3.62E-14	1.62E-13	0.774603657	0.870337549
ENSG00000116017	9.633893732	9.757436152	9.577931238	9.915314076	9.358482547	9.814883632	9.780135778	9.604794616	9.776769556	9.567285805	9.554899558	9.51890407	9.55943066	9.731029958	9.598699748	9.617430889	9.895972382	10.02350172	9.909979425	9.660719152	9.714378967	9.627881413	9.635293984	9.66600144	9.809896888	9.597189569	10.00524921	9.305285568	9.807970269	9.86104845	9.660934424	9.605996511	9.826975078	9.478698065	0.43293966	0.475251525	0.138937552	0.838441777
ENSG00000032219	6.878849454	6.61876229	6.707297194	6.58623208	6.692481859	6.618805877	6.813506706	6.626849118	6.782548975	6.601557885	6.712383111	6.586242826	6.757787052	6.634066146	6.678153214	6.620287716	6.938907091	6.608046845	6.766336803	6.551782532	6.959691888	6.636685634	6.877011045	6.654527233	6.769930653	6.598983296	6.483585761	6.55229587	6.790720125	6.664213212	6.846322875	6.620534947	6.726390278	6.532596671	1.08E-06	2.36E-06	0.836827014	0.503542694
ENSG00000054267	7.403772686	7.437659473	7.53531798	7.437840085	7.576872258	7.63711557	7.618790244	7.371045527	7.794420117	7.215548792	7.489777405	7.543898083	7.818905854	7.458387027	7.633440944	7.34993311	7.672000901	7.341371571	7.809975432	7.297722918	7.693079353	7.476676565	7.566255295	7.413873955	7.576666145	7.282082325	7.89098589	7.246320444	7.758360329	7.40377072	7.810977992	7.359251765	7.771761084	7.272169624	6.02E-08	1.46E-07	0.56374359	0.46536377
ENSG00000196843	6.632770943	6.560642171	6.965553041	6.469194458	6.85720056	6.566691782	6.993890183	6.457827713	6.814228802	6.473283382	7.024440473	6.449217095	6.936791827	6.475178141	6.790247158	6.454448378	6.838162539	6.467295081	6.788042436	6.550030482	6.795662593	6.470028359	7.0135077	6.558351543	6.820824565	6.520042627	6.638968681	6.456095474	6.675974634	6.397699641	6.807225925	6.578463089	6.745996261	6.60254971	7.13E-12	2.54E-11	0.583582375	0.896184542
ENSG00000150347	7.548914843	6.626593739	8.648348292	6.507610351	8.037524587	6.592999613	8.310067301	6.603470475	8.7633085	6.645401998	8.13947719	6.635209303	7.440493715	6.589143431	9.009668552	6.539931766	7.78709776	6.833896843	8.785832103	6.596953559	9.410708678	6.555599183	9.234722517	6.650448486	9.056456152	6.386161532	7.556104561	6.547293953	8.453481854	6.653344154	8.287112503	6.633687553	8.527677374	6.575203898	1.80E-14	8.34E-14	0.249622807	0.918933045
ENSG00000166233	7.821887479	7.643126492	7.953373271	7.693866599	7.929621248	7.58661742	7.963104863	7.704468558	8.08242207	7.602496816	8.045630978	7.722746347	7.792346606	7.661968492	7.888891968	7.839505287	7.942614516	7.548712154	7.787824692	7.656746366	8.100890008	7.662912847	7.9296787	7.620790643	7.948514258	7.671966825	7.961349127	7.740155989	8.035328144	7.62956361	7.780478947	7.513890441	7.777612899	7.842244815	3.65E-09	9.93E-09	0.283963465	0.765129513
ENSG00000177479	8.579234183	9.367683725	8.708452521	9.374783398	8.719567229	9.465977837	8.657791175	9.410254075	8.720470007	9.247520415	8.551633554	9.336663559	8.60713497	9.376855654	8.467974984	9.321142396	8.837980123	9.030301792	8.674978101	9.171722397	8.503798232	9.354033041	8.511299799	9.305168809	8.627798365	9.213726139	8.867142674	9.297269926	8.610320594	9.186991001	8.495818244	9.201214491	8.751961922	9.221107291	3.01E-18	2.17E-17	0.692537113	0.883520409
ENSG00000120805	8.762621637	8.057847843	8.760778297	8.276165322	8.715028915	8.50303966	8.617422003	8.550869967	8.625758011	8.281383675	8.478094291	8.372403407	8.582475454	8.584576389	8.414453513	8.508260782	8.471658946	8.680973201	8.731679041	8.712693227	8.598855232	8.451105815	8.816743481	8.401320913	8.527425972	8.492792969	8.637479231	8.422554567	8.885569018	8.524126202	8.468118154	8.517336558	8.62559621	8.334198119	0.000886528	0.001469106	0.235209748	0.989054292
ENSG00000152213	6.550787788	6.371500544	6.60434535	6.519514975	6.704845528	6.467826421	6.537951102	6.551543925	6.602181592	6.511545919	6.647554922	6.370928524	6.553497046	6.468140978	6.436848001	6.520475741	6.53880101	6.518926728	6.460434292	6.50459297	6.635291248	6.506119932	6.605321522	6.443027667	6.654993543	6.528285871	6.597027609	6.437776054	6.552522761	6.482009727	6.608204177	6.422268572	6.549224538	6.473416333	3.11E-05	5.96E-05	0.16961876	0.93440765
ENSG00000169379	6.788470331	6.712344713	6.703734242	6.627229034	6.860277554	6.68770492	6.810675329	6.688595202	6.893400863	6.654166163	6.785857226	6.74406898	6.858479783	6.722214624	6.787739438	6.693174359	6.866910962	6.762174803	6.877189738	6.67150559	6.804626651	6.738130284	6.843946714	6.733623749	6.757689718	6.661439595	6.90753016	6.6649467	6.931904791	6.710937063	6.901896437	6.649828139	6.902785548	6.619529555	3.55E-09	9.68E-09	0.431743341	0.655158719
ENSG00000185305	6.622985653	6.751822398	6.554542391	6.633626478	6.782346383	6.742621586	6.675224572	6.66908984	6.675153382	6.679840862	6.633628256	6.801133669	6.691672711	6.757590793	6.655289201	6.670247167	6.650488885	6.745455313	6.64811994	6.741327461	6.635186469	6.763123433	6.636088706	6.702877143	6.572621533	6.758851269	6.648270522	6.731734596	6.710032498	6.756799427	6.626904188	6.639005498	6.647174696	6.687335588	0.000531134	0.000900648	0.70251266	0.724366719
ENSG00000214087	7.631628433	7.951406977	7.524405663	7.525579672	8.01081478	8.391774558	7.928467125	8.203413045	8.038476051	8.032862067	7.56174242	8.060766291	7.509705835	7.72907854	7.948438548	8.171879876	7.967959247	8.544503234	8.061290923	8.236045002	7.960831843	8.298119366	7.598443808	8.200042409	7.438014011	7.879918214	8.146133208	8.269369693	7.989370584	8.290000563	7.945561234	8.297733862	8.119350257	8.152588523	0.001309711	0.00212494	0.01301362	0.000716487
ENSG00000213465	10.0241874	10.9190442	10.18995651	10.82728965	10.04718988	11.35969451	10.13002017	11.30990664	10.28797991	10.65204877	10.25792304	10.81294424	10.23379156	11.16432696	10.11873593	11.15561236	9.957731471	11.05388708	9.970810635	11.19978418	9.926292212	10.81689731	10.0280927	10.81570514	9.743825581	10.87581626	10.03581162	11.29398493	10.02651655	11.32706902	9.980501478	11.26641534	9.940441836	10.74242771	9.85E-17	5.94E-16	0.014974212	0.988568014
ENSG00000102931	9.236572923	8.024450667	9.143097918	8.339561504	9.200207467	8.037463544	9.086996047	8.331431435	9.49364729	7.889535544	9.07537962	7.987051583	9.113119827	8.30356734	9.213906637	8.21779174	9.470295586	8.389183996	9.47711797	8.108401922	9.121282714	7.884372635	9.125862462	7.982331937	9.417202225	8.259270208	9.176226992	8.230953438	9.263030203	8.15681626	9.132943886	8.170358823	9.313625266	7.880502717	3.47E-21	3.73E-20	0.012921512	0.923915359
ENSG00000138175	6.774628157	6.63486001	6.642381791	6.625044519	6.6993533	6.752394193	6.740255003	6.642231884	6.643042968	6.68969021	6.621324066	6.807894193	6.671947045	6.675119385	6.713636083	6.708121405	6.641024873	6.70453363	6.538185936	6.693919772	6.586431744	6.803482516	6.706437885	6.61935572	6.567992797	6.614339042	6.682195211	6.736978322	6.629302634	6.667878066	6.63310581	6.745046154	6.715931575	6.651130326	0.134311906	0.162939027	0.803347868	0.716465477
ENSG00000122644	6.85760227	7.285910812	6.538715054	7.230659547	6.911579427	6.907336278	6.592002602	7.220794314	6.70326628	6.998312405	6.8255098	7.09522166	6.616259197	7.159105471	6.772077836	7.227562867	6.66770768	6.859530544	6.662863996	7.009583794	6.634466457	7.249530685	6.656902006	6.888241892	6.647681326	6.890586387	6.570022269	7.159450727	6.725967755	6.968109076	6.693719269	6.919312418	6.745853637	7.161568288	2.69E-10	8.17E-10	0.349222488	0.73981249
ENSG00000188042	6.667875993	6.596622984	6.761500279	6.706320095	6.594710756	6.876237262	6.697546854	6.660510603	6.615791279	6.670137076	6.901661527	6.729926739	6.729123037	6.692696309	6.53344274	6.742762483	6.685531959	7.066153546	6.525974217	6.727058868	6.586484084	6.683089821	6.991872641	6.659190018	6.965062854	6.664325948	6.571312925	6.663901508	6.559314807	6.913397934	6.656172024	6.794612629	6.676969386	6.743050554	0.250527781	0.289305002	0.017073507	0.308965367
ENSG00000175906	6.533725685	6.636292764	6.56201127	6.637915193	6.704553494	6.512534479	6.627667774	6.601192225	6.568938364	6.651759047	6.614202141	6.562129456	6.540903974	6.657187321	6.636820437	6.593960194	6.623018598	6.606157829	6.52030937	6.653716109	6.685743289	6.613621036	6.545606988	6.616430961	6.606932084	6.594410736	6.519926965	6.628328415	6.615966947	6.632103912	6.521108945	6.534929697	6.650737445	6.686157109	0.292692894	0.33269326	0.704439606	0.640472484
ENSG00000162980	11.60613218	11.27180671	11.38335484	11.28300081	11.70521154	11.16223663	11.53947208	11.22827209	11.38869164	11.36549199	11.44492328	11.38315762	11.30850534	11.36322228	11.25733688	11.16711549	11.3602403	11.26920722	11.5600298	11.18388457	11.52965716	11.44101801	11.63949346	11.35819181	11.44837416	11.32613402	11.44837416	11.21944789	11.52375096	11.23554084	11.48797752	11.19775332	11.51577516	11.32613402	1.96E-06	4.17E-06	0.02998269	0.867036596
ENSG00000165997	7.047240505	7.361619488	7.07027704	7.231311073	7.039833192	7.319328549	7.07967298	7.326486776	7.161983656	7.287210194	7.12334686	7.232420016	7.323006313	7.428812416	6.950358451	7.426615861	7.051515567	7.780224502	7.150307406	7.487335617	7.162333392	7.228381787	7.268627836	7.46535724	7.053420189	7.728677629	7.222498013	7.325567886	7.249742523	7.626087495	7.082250735	7.262390953	7.088878669	7.186283973	2.49E-06	5.24E-06	0.467735122	0.98346686
ENSG00000113966	6.758873245	6.612184643	6.577859139	6.568132275	6.588255387	6.625572293	6.544347531	6.57457543	6.620044478	6.688095041	6.979152541	6.661783974	6.708396406	6.602570122	6.65038611	6.616053076	6.644662752	6.614616375	6.65323686	6.648183868	6.558825402	6.615447879	6.659138794	6.634462446	6.661055134	6.542472012	6.617899266	6.588407983	6.665318454	6.589539565	6.681967595	6.584054147	6.805603864	6.667665603	0.047910827	0.063269996	0.16982962	0.716214804
ENSG00000170540	6.544664651	6.611070857	6.592938738	6.55629022	6.640972887	6.589939064	6.669055075	6.545675097	6.761575948	6.552921056	6.579589347	6.608608442	6.623212752	6.584603165	6.550695289	6.629465827	6.690222232	6.646085008	6.680875642	6.549823597	6.709097992	6.614052283	6.717686253	6.580301932	6.609832068	6.657310081	6.620751213	6.59613903	6.52084397	6.681762881	6.766339979	6.584389008	6.802049272	6.613441456	0.02834752	0.038903564	0.653637069	0.440855558
ENSG00000144746	10.27475499	8.966571519	10.88510468	9.143415459	10.47380988	9.573464779	10.6812582	9.29547765	10.72789607	9.27341207	10.46311669	9.245243669	11.01146204	9.462435864	10.80099427	9.349294914	11.11201421	9.457482432	10.90247866	9.382334034	11.06731188	9.287470407	10.89259428	9.02349531	11.06433819	9.3360632	10.94601823	9.524832035	10.94187924	9.696305159	10.84673012	9.514369061	10.79545878	9.234191415	4.82E-21	5.06E-20	0.057637199	0.662916879
ENSG00000143862	6.543400027	6.502141723	6.518827394	6.512392633	6.639707007	6.535478755	6.553805957	6.551347933	6.348307054	6.591432833	6.413623188	6.530493716	6.585463366	6.488157139	6.627991579	6.490148465	6.609520332	6.520680158	6.548347271	6.52605893	6.554498456	6.466364081	6.564658752	6.53242063	6.665922698	6.473861119	6.567551576	6.485456992	6.538280672	6.513357209	6.593873587	6.475859004	6.494639045	6.594025675	0.124188425	0.151785852	0.692127336	0.624580016
ENSG00000134108	8.952685402	8.327038461	8.785959443	8.304046792	8.929615278	8.33969051	8.809459013	8.34375693	9.456060605	8.361657961	9.016825018	8.505679877	9.225756677	8.437562403	9.148484817	8.488528975	9.026048454	8.441628526	9.211580449	8.250555286	9.180243597	8.366944449	9.127430279	8.547776171	9.094790313	8.432190465	9.450603412	8.305609577	9.219607843	8.50223842	9.040980126	8.396852664	9.28577561	8.420010787	3.20E-16	1.82E-15	0.752051941	0.793423055
ENSG00000196503	6.4393676	6.467863137	6.499121607	6.596919699	6.549642354	6.803145021	6.454602464	6.824898866	6.565193331	6.640276426	6.574762892	6.582053092	6.494144423	6.630181151	6.457212756	6.688128426	6.498684856	6.857562281	6.478223222	6.619493433	6.426939426	6.618853487	6.419351132	6.61162357	6.515027943	6.636490111	6.479885496	6.673714089	6.476853473	6.874677066	6.482003924	6.716712784	6.552563075	6.621764123	2.90E-07	6.60E-07	0.015753496	0.97455858
ENSG00000104442	8.762767453	8.626426109	8.527605789	8.447300205	8.367282831	8.493326469	8.571528643	8.28154803	8.76980866	8.519079245	8.685661098	8.601048228	8.68533419	8.678599935	8.552511193	8.40364104	8.322965907	8.397897018	8.638382634	8.589280297	8.605582281	8.653492896	8.813283338	8.613611675	8.606423565	8.543894311	8.624919743	8.42366761	8.730640313	8.654034701	8.777184404	8.637543151	8.69195928	8.460508558	0.023196603	0.032191795	0.222623536	0.632502769
ENSG00000170632	7.32933769	7.18792235	7.632561641	7.362217434	7.469076661	7.625148252	7.535800574	7.43975265	7.375851676	7.333488362	7.710962974	7.403341738	7.437361717	7.478435127	7.298291305	7.375885008	7.358836603	7.398233203	7.27163432	7.614180661	7.455029249	7.423284369	7.348711353	7.228441676	7.337339648	7.50637811	7.188717712	7.560070216	7.31365593	7.509948721	7.352164605	7.565635798	7.193056552	7.289582493	0.370572197	0.412709488	0.115058659	0.888978095
ENSG00000169126	6.557142672	6.555857204	6.428438433	6.648476388	6.450686367	6.741470764	6.471720341	6.789769443	6.425677504	6.724594006	6.412922875	6.944746396	6.479509355	6.629288675	6.509600911	6.685004616	6.511600619	6.632651818	6.473140981	6.745289235	6.44610658	6.701801906	6.443669038	6.66408353	6.476958916	6.639240138	6.427312593	6.821794359	6.491889325	6.759314084	6.580971376	6.749072339	6.424735323	6.591165524	9.99E-11	3.17E-10	0.79103665	0.77132224
ENSG00000140691	7.028362154	6.712536681	6.746292028	6.693502931	6.863346166	6.735738969	6.899041194	6.770127282	6.977421868	6.86806445	6.989389697	6.790292724	6.713041485	6.748730408	6.985372106	6.721408581	7.053736245	6.882364349	6.944215258	6.843170887	6.840490412	6.75461267	6.901466503	6.940463878	7.019318531	6.722050754	6.949883761	6.732838569	6.762959721	6.766842269	6.852641001	6.830189368	6.923416702	6.861294286	0.000250674	0.000439874	0.487033647	0.895775931
ENSG00000105676	7.452670648	7.725988952	7.069535312	7.492908685	7.352305087	7.660231128	7.27222589	7.466700529	7.385149307	7.685930373	7.277477003	7.389294482	6.998563615	7.296851346	7.291371235	7.581330556	7.443021029	7.549465602	7.354741742	7.288147575	7.204132808	7.596111736	7.229602764	7.740100595	7.121913279	7.583109819	7.43862349	7.413951575	7.351949727	7.121054682	7.354378538	7.373293632	7.511149626	7.549683817	0.000518287	0.000879716	0.600352717	0.296051424
ENSG00000125449	7.58203856	7.822240738	7.292998538	7.678680486	7.451273273	7.603280153	7.336936544	7.685330504	7.508063587	7.589833529	7.323677005	7.674021536	7.356676697	7.62532358	7.352779935	7.599876488	7.595495574	7.578645264	7.728319508	7.569540856	7.45900693	7.643836172	7.307330002	7.751682278	7.566881398	7.625748204	7.410157541	7.618104999	7.459806421	7.350637358	7.612605987	7.556508527	7.772829946	7.473294076	0.002926146	0.004571823	0.176177588	0.636051265
ENSG00000114098	6.747213001	6.669073251	6.716423025	6.630883239	6.676936202	6.682929058	6.73361106	6.657497998	6.816047007	6.665070039	6.811005823	6.726891169	6.798019903	6.75555419	6.805367461	6.801425232	6.75811145	6.819455048	6.747994668	6.710358931	6.822081199	6.768875135	6.749631923	6.699679502	6.761694755	6.752301706	6.725803833	6.69677394	6.825253061	6.773020746	6.834473208	6.717504277	6.830851398	6.761694755	0.00793525	0.011743173	0.916162386	0.75238135
ENSG00000135931	6.703022652	6.60182335	6.748286146	6.586490431	6.735516371	6.670698726	6.69866577	6.763993932	6.804707502	6.600825548	6.706705531	6.607269088	6.879463624	6.674963716	6.642713326	6.679071665	6.780173664	6.663037386	6.666671962	6.601345894	6.617727677	6.676873595	6.691386061	6.690948953	6.724463892	6.63669644	6.82048774	6.771254025	6.724791095	6.685288074	6.679612372	6.675609459	6.707003472	6.681877068	0.005586069	0.008427634	0.251630446	0.848388385
ENSG00000126947	6.581048164	7.068106048	6.621442358	6.891526503	6.672939472	6.99171359	6.54651214	6.945418172	6.537848789	7.055725514	6.70242693	7.253943497	6.59463418	7.208099266	6.540852447	7.098331264	6.514381349	7.158705702	6.637023435	7.040160728	6.543471958	7.195477572	6.748203573	7.187408525	6.616104765	7.185406755	6.462508804	7.253595579	6.633911367	7.227453403	6.823728734	7.130481386	6.430760485	7.354223229	7.20E-16	3.92E-15	0.927986474	0.468411352
ENSG00000184867	8.467660935	10.0413109	8.654916715	10.18307254	8.8863684	10.55999489	8.935761481	10.42809045	7.803862794	10.19147451	7.999952277	10.26781183	8.793602149	10.49411996	7.970726315	10.27704424	8.655208519	10.78904392	8.680094856	10.4744022	8.127407006	10.38559015	7.867885614	10.08095455	8.253479501	10.27153706	8.509240319	10.44440063	9.267349791	10.66781686	9.048520507	10.53241936	8.606675817	10.32869747	5.22E-18	3.69E-17	0.02998269	0.480782794
ENSG00000102401	7.37989325	7.119618699	7.459987305	7.142344218	7.450018182	7.177871026	7.500473329	7.181280556	7.354680546	7.024454116	7.46670621	7.127328002	7.418138865	7.160185192	7.302457852	7.276149509	7.583709976	7.373100345	7.387050598	7.170808561	7.474337274	7.033871987	7.295088412	7.124167368	7.339451912	7.149050859	7.363645083	7.124664428	7.551133083	7.18844158	7.592109284	7.247507336	7.237492164	7.083784621	1.32E-09	3.76E-09	0.12158056	0.581435164
ENSG00000125962	7.368164645	7.251498086	7.227101057	7.12317715	7.487731792	7.302957019	7.304228965	7.375349411	7.295102107	7.398468135	7.281844994	7.452223834	7.196361589	7.359289218	7.342257286	7.525733561	7.399179241	7.381627476	7.409999405	7.466914739	6.864958126	7.385883287	7.35158312	7.572544931	7.232731717	7.375010729	7.168220397	7.602941203	7.380177395	7.614438723	7.371112643	7.51458091	7.351799021	7.477531256	0.007956588	0.011772717	0.609845498	0.778894036
ENSG00000198960	6.76321331	6.809093053	6.822106832	6.676667362	6.885771863	6.753547905	6.671428402	6.758385932	6.618217449	6.70505606	6.820935213	6.663876695	6.792274453	6.740933587	6.710637062	6.66130786	6.845087713	6.8749265	6.658408576	6.708434332	6.829928194	6.689001622	6.630712257	6.732161104	6.771822753	6.763888455	6.779012661	6.700651871	6.721690657	6.78832826	6.865724985	6.708304052	6.767358716	6.698537619	0.216287707	0.25250409	0.368900412	0.978663491
ENSG00000143437	7.139337417	6.836061765	7.037872801	6.751057691	7.179273715	6.981904327	7.176795966	6.910516851	7.104502585	6.862955665	6.950421411	6.825645176	7.096144865	6.833969757	7.269703248	6.860797204	7.281435706	6.776064699	7.144132757	6.928935509	7.346662559	7.019109872	7.118372115	6.79431942	7.090976685	6.722125537	7.258669009	6.940416975	7.106399679	6.927888782	7.079670014	6.843270469	7.239750545	6.887681435	6.03E-11	1.96E-10	0.290016555	0.513245783
ENSG00000172379	6.599182805	7.041419566	6.640670463	7.2690393	6.421767406	7.010037612	6.533071638	7.187862688	6.588722755	7.192325536	6.575193781	7.012318713	6.499398034	7.068177571	6.52659543	7.235828036	6.521931101	7.314575025	6.540282474	6.866655709	6.573381902	7.152966137	6.494228326	7.128896152	6.550038075	7.159314056	6.572339787	6.934257683	6.531238897	7.16364469	6.55132153	6.957081212	6.583776763	7.147337057	1.11E-18	8.54E-18	0.361695156	0.847628134
ENSG00000133794	6.586570842	6.474147849	6.612536716	6.576919694	6.667179017	6.529896081	6.631171132	6.543782427	6.483293283	6.601993498	6.57604774	6.537466028	6.47822761	6.563154244	6.639820282	6.57447026	6.558309216	6.554846901	6.504746656	6.602585927	6.602660293	6.51750217	6.525199613	6.664860875	6.598743103	6.52522126	6.590527272	6.568315385	6.692975326	6.553079273	6.552653954	6.511700288	6.5280414	6.477091647	0.182980497	0.216468279	0.991385681	0.633994579
ENSG00000029153	6.596801278	6.521158318	6.756987948	6.492385381	6.616688701	6.516997887	6.639350329	6.577389099	6.686150936	6.606229241	6.579500505	6.545520599	6.647588614	6.598704489	6.701233227	6.541824132	6.603583372	6.559253175	6.667256986	6.611642663	6.645890111	6.519716754	6.652168208	6.45848341	6.654352672	6.560289052	6.660290706	6.518555598	6.673236572	6.553484237	6.610790109	6.502717575	6.695081584	6.528413706	5.21E-08	1.27E-07	0.888477124	0.732771615
ENSG00000163466	6.543710833	6.634800849	6.736271296	6.630993572	6.76331345	6.625721232	6.607321069	6.598645657	6.663765011	6.517959254	6.767188608	6.584319194	6.540989429	6.637076163	6.590975003	6.572666696	6.729877841	6.593263159	6.535319345	6.557155643	6.65687223	6.50767099	6.729399176	6.706464603	6.579389351	6.532269581	6.520158389	6.570791315	6.762740289	6.587382569	6.820448349	6.478830525	6.563053413	6.597441149	0.017583091	0.024852203	0.260498963	0.969242017
ENSG00000241553	10.36829153	9.639854218	10.22799402	9.518998758	10.25067627	9.228067847	10.22967437	9.326676893	10.05060447	9.467053154	10.04644308	9.437402821	10.12517635	9.383587703	10.07487351	9.453092906	10.38331549	9.494533206	10.42061761	9.21907949	10.23959015	9.513666963	9.920892048	9.594172577	10.35100909	9.574607567	10.13354595	9.308831968	10.11594129	9.04713186	10.35279702	9.122865627	10.4060336	9.479994588	6.50E-17	4.00E-16	0.117147767	0.816283666
ENSG00000162704	11.41365772	10.04186382	11.26989601	9.616739095	11.40337169	9.454491265	11.23406169	9.722725043	11.73495627	9.743359664	11.47015321	9.99880128	11.58231622	9.947855675	11.57860135	9.840020785	11.62148462	10.02833162	11.89896456	9.710758288	11.4659789	9.881462205	11.79249597	9.978024548	11.74317175	9.833191515	11.68999825	9.905784407	11.74317175	9.812696638	11.73639336	9.942016261	11.84656034	10.01401442	1.01E-25	2.22E-24	0.723320953	0.869537121
ENSG00000136950	9.809229294	9.245361716	9.7514721	9.084219947	9.81332036	8.828790319	9.594170605	8.7940251	9.885620869	9.085155458	9.53194494	9.023004957	9.681870181	9.061286307	9.422910935	9.087688572	9.96227077	9.18686869	9.857473997	8.802907772	9.53194494	9.009708604	9.311808175	9.232907179	9.686350268	9.287063612	9.767622757	8.732483009	9.758254874	8.564801001	9.978420949	8.795124651	9.946494677	9.043374587	7.86E-13	3.06E-12	0.287617917	0.78638301
ENSG00000128989	8.118174383	8.332907617	8.071832693	8.382684112	8.128625791	8.099069769	7.976458832	8.302831413	8.206469309	8.171092663	8.225744173	8.299849623	8.113496318	8.318708972	8.34020555	8.351043706	8.047860404	8.133171779	8.142178732	8.140823056	8.110546685	8.173181188	8.07884724	8.32321045	8.060176211	8.17020428	8.336078175	8.262105123	8.077789082	8.136256681	8.028537601	8.198499423	8.226002476	8.275724653	0.002942965	0.004596928	0.065144937	0.349750451
ENSG00000137486	6.578833239	7.137169679	6.745422866	6.625248725	6.574190635	6.588408096	6.557725171	6.699124472	6.840502261	6.626049889	6.561956905	6.971284664	6.783941891	6.576733712	6.890288679	6.708434364	6.485492059	6.697422425	6.610633201	6.873081921	6.572115947	6.630005359	6.505222876	7.126600471	6.616359513	6.680694768	6.60964089	6.7712352	6.782661547	6.709632737	6.77273051	6.806178413	6.545516342	6.612258469	0.044839998	0.059561256	0.001072696	0.882502529
ENSG00000141480	6.714020121	6.584875196	6.646457628	6.586865565	6.642586636	6.615652331	6.62238962	6.619179843	6.53375047	6.621789857	6.632171512	6.710004037	6.654639559	6.591566823	6.656041378	6.625456098	6.60449593	6.547427098	6.667245498	6.621320066	6.534831108	6.534789018	6.59860851	6.642342354	6.619718084	6.677938676	6.579819502	6.565169997	6.705435568	6.519888395	6.682686303	6.579633858	6.633849429	6.583254105	0.110221429	0.136087228	0.568106143	0.660608628
ENSG00000197070	6.688620273	6.540366029	6.620579756	6.547307749	6.602706856	6.597200814	6.607986902	6.549027017	6.724619754	6.523716382	6.791590627	6.621974779	6.681039552	6.612815909	6.551728728	6.609508682	6.721926568	6.590972774	6.74875382	6.639318227	6.765125684	6.573735338	6.671287507	6.617889864	6.582509467	6.567411774	6.782698477	6.541834668	6.564814798	6.528243844	6.682085383	6.640830286	6.724100893	6.543311391	6.35E-05	0.000118325	0.350902566	0.737661968
ENSG00000105643	6.8401727	6.704038337	6.936134326	6.696109782	6.784080834	6.699046511	6.989998986	6.781439061	7.099371062	6.649719658	7.141023367	6.652639889	6.944886065	6.654676911	6.99082109	6.713257199	6.929718632	6.748327317	6.90899151	6.788653674	7.112222129	6.696515101	7.049722343	6.680140901	7.036905071	6.679012442	6.939046372	6.802370729	6.921559056	6.696133257	6.912237603	6.712718699	7.054293561	6.663155222	5.65E-12	2.03E-11	0.105803452	0.626029877
ENSG00000113369	7.342156029	6.928414393	7.222724924	7.247995837	7.402066635	7.320229949	7.306760075	7.455587519	6.926913791	6.915892801	7.23488889	7.20008647	6.924447056	7.400683118	7.042002979	7.251569901	7.446650146	7.609615946	7.069374779	7.725984503	7.097211093	7.199869078	7.133503881	7.179924972	7.271373789	7.176969368	6.997469137	7.400379724	7.14608481	7.681045218	6.863654401	7.60130033	6.895262639	7.026995156	0.01967864	0.027648106	0.029426686	0.605208722
ENSG00000140450	6.556183105	6.458347219	6.600286151	6.565055428	6.585109349	6.807188107	6.496540351	6.706256564	6.587928585	6.556355882	6.463266801	6.560809002	6.564101774	6.643801744	6.449613392	6.573213245	6.567214259	6.638281134	6.523431706	6.788134092	6.522422486	6.677239615	6.56821051	6.485398957	6.597709392	6.619802298	6.569196802	6.620256008	6.576161079	6.665258319	6.430997398	6.835570183	6.502492375	6.496004515	0.00436242	0.006670302	0.05364072	0.785585457
ENSG00000113273	6.813912419	6.637961532	6.703634206	6.957349845	6.776218407	6.715372914	6.695534376	6.815806198	6.613724406	6.945676971	6.759336944	6.672535332	6.782324008	6.821517178	6.74221622	6.697298801	6.736285828	6.788941244	6.803323659	6.81005049	6.697151038	6.973515476	6.587080425	6.783245323	6.731655963	6.796779893	6.816189761	6.734820304	6.68457161	6.739782554	6.805642921	6.783735181	6.796879247	6.846447814	0.0520034	0.068174068	0.080160826	0.824516043
ENSG00000006756	6.672787721	6.849072582	6.964099197	7.193400354	6.514532289	7.105748038	6.717963331	7.330258562	6.628900269	6.918273312	6.943886727	6.867075755	6.715579998	7.359592177	6.941517215	7.190370803	6.760265856	7.217138828	6.583287524	6.785384253	6.529223393	6.784268597	6.768208186	6.999826035	6.950888641	7.231640811	6.554375255	7.209891185	6.602816685	7.08035692	6.49427232	6.809612462	6.612777432	6.896991569	1.88E-06	4.00E-06	0.002547514	0.557119042
ENSG00000157399	6.453340566	6.869854985	6.374580852	6.762214363	6.513452005	6.526411711	6.514360084	6.633840546	6.429630841	6.557629435	6.482618156	6.844608441	6.461503958	6.640973995	6.403385602	6.65741376	6.411495313	6.573178814	6.455299423	6.765432178	6.490680378	6.591386339	6.449450834	6.84609952	6.507792836	6.654425264	6.396020809	6.774246665	6.455460494	6.587449417	6.40119632	6.702504154	6.44325853	6.536459467	4.45E-09	1.20E-08	0.005359844	0.985898683
ENSG00000141337	6.836795174	6.589253202	6.999068042	6.699847028	6.815733598	6.832094105	6.910366383	6.789268232	6.825944425	6.671670225	7.032466563	6.60321598	6.885468679	6.746075887	6.773856014	6.643593451	6.864266975	6.717510658	6.892028898	6.879803505	6.914280866	6.651369932	7.011221261	6.62705079	6.912784643	6.709425188	6.849296598	6.837682529	6.892585886	6.855844594	6.775031122	7.025291944	6.800697346	6.581805945	0.000136426	0.000246206	0.022323919	0.551029189
ENSG00000180801	6.548200381	6.440568158	6.602949394	6.500856212	6.477591821	6.566086069	6.536730747	6.573453553	6.504209859	6.555655893	6.398665441	6.622818169	6.478261106	6.51761609	6.546517096	6.501804388	6.575342734	6.502035163	6.568337343	6.468043229	6.535569634	6.510627782	6.502556185	6.609160166	6.545414588	6.554285144	6.460483859	6.549431113	6.557722545	6.534382166	6.537274339	6.532861352	6.513859483	6.575652319	0.455302668	0.496880447	0.923064561	0.77132224
ENSG00000164291	6.959965739	7.139689426	6.922435739	7.085328021	6.848826974	7.045820864	6.905472865	7.112089966	6.692379299	7.233714172	6.896783533	7.201448148	6.893726767	7.094320466	6.838993876	7.055935063	6.912823931	6.872263245	6.757107068	7.240628698	6.961242133	7.153613735	6.995257738	6.901099001	6.905248128	6.849492389	6.827852007	7.14774895	6.910693588	7.101801686	6.869359343	6.991729687	6.837040526	7.147900414	7.37E-07	1.63E-06	0.667814305	0.617041664
ENSG00000156219	6.58737267	6.719031752	6.523586991	6.729601946	6.448585976	7.185443988	6.472682577	7.224769466	6.501723063	6.829567589	6.513441051	6.80327066	6.457750685	6.769174157	6.510239575	7.606544032	6.527893718	6.698426417	6.570233166	6.980981735	6.488377679	7.047643738	6.43137654	6.737154362	6.53848444	6.912231905	6.590792677	7.088085302	6.521280444	6.815365067	6.438729815	6.96501384	6.463357212	6.942783023	5.38E-09	1.44E-08	0.12158056	0.995310348
ENSG00000167311	6.478592783	6.600782753	6.482503535	6.780044686	6.482481524	6.650178674	6.407619403	6.776387706	6.482436756	6.672147975	6.524900436	6.605038073	6.487976888	6.758934042	6.519152783	6.640498191	6.445340357	6.741383799	6.469895197	6.693454151	6.498620209	6.72033197	6.437591237	6.635174088	6.510285103	6.791380382	6.451598067	6.663429561	6.443980673	6.668652779	6.428990552	6.804749962	6.493687372	6.64829827	1.22E-13	5.13E-13	0.114774245	0.537118367
ENSG00000117407	6.459136067	6.863428384	6.527100201	6.843938507	6.654283377	6.883243136	6.706441463	6.874050321	6.647508895	6.763219849	6.520798841	6.833644586	6.531488469	6.839786662	6.541317727	6.941060319	6.783181353	6.644550607	6.499063835	6.868586032	6.610174754	6.792560368	6.563584181	6.712773473	6.55439235	6.718361711	6.773948017	6.850528413	6.490982716	6.748901131	6.720650891	6.848014748	6.456214635	6.716631021	6.36E-08	1.54E-07	0.463259664	0.808763102
ENSG00000173409	9.114887332	8.43818929	8.847527111	8.070874716	8.789816915	7.940311811	8.602752595	8.108028475	8.541423786	8.399656734	8.63949119	8.338337315	8.833939379	8.079912362	8.614692979	8.362415239	8.889613789	8.135400312	8.758790001	8.07093731	8.589756611	8.402540117	8.603501048	8.211286035	8.87498019	8.246604121	8.674660197	8.312593184	8.526672214	7.928712578	9.008838083	8.157923492	8.973221903	8.463555443	6.12E-11	1.98E-10	0.040649191	0.898007332
ENSG00000099889	6.535595218	6.757553058	6.564969954	6.692577231	6.577975489	6.681167542	6.606867521	6.663847173	6.596021832	6.647313605	6.538277714	6.682356274	6.648722995	6.607446868	6.522801075	6.705215641	6.664482397	6.67737705	6.624287923	6.652075751	6.59462486	6.625611827	6.613071665	6.689962512	6.639455257	6.648390494	6.569130824	6.66868433	6.557356576	6.674470269	6.585523434	6.687805348	6.532434805	6.658526587	1.34E-06	2.88E-06	0.33485929	0.77132224
ENSG00000004848	6.541376049	6.46403754	6.489924636	6.581203359	6.58731389	6.459379919	6.542749763	6.553695477	6.606361693	6.496768974	6.630333687	6.566392274	6.48160015	6.526943564	6.580206628	6.487014606	6.535996293	6.526165877	6.523507427	6.545544747	6.521104083	6.612407288	6.477446226	6.515362443	6.526056725	6.454107162	6.525066735	6.544461817	6.684900296	6.53439443	6.501598406	6.570907875	6.527479417	6.529521937	0.31519491	0.356318679	0.89833221	0.808762825
ENSG00000214435	6.938534037	6.883243996	6.61071463	6.874030831	6.687266492	7.064756305	6.625898809	6.969872855	6.749048161	6.797489914	7.038623429	6.934531589	6.647596239	6.975229802	6.981284091	7.070458649	6.529218476	7.019804896	6.610511485	6.966880335	6.897290059	7.029892462	7.035039199	6.906708525	6.54620375	6.950147895	6.800683299	7.054492659	6.701348307	7.048522369	6.640228818	7.016560923	6.823304583	7.048119911	1.75E-05	3.44E-05	0.379954704	0.071455575
ENSG00000104763	7.286738685	7.049905468	7.612657517	6.975348862	7.340979883	7.164726653	7.586510455	7.070250847	7.396277623	7.163464283	7.564652475	6.998702327	7.311680664	7.027926273	7.464559098	7.105722804	7.440143882	7.065483944	7.283711475	7.200162058	7.567854374	7.037187886	7.653198062	6.887594792	7.168540314	6.979173544	7.243068606	7.073397468	7.481860717	7.273455997	7.386252518	7.24234846	7.053980916	7.030415265	4.83E-08	1.18E-07	0.074116099	0.898007332
ENSG00000188611	6.512723829	6.516385325	6.641770331	6.597692632	6.576562169	6.520111576	6.511073093	6.565612331	6.551243315	6.45275068	6.473826249	6.613596918	6.51440226	6.484455349	6.519007887	6.60274249	6.566025058	6.552023914	6.437818963	6.503048252	6.569582952	6.467575431	6.598857879	6.595927292	6.432793054	6.44451335	6.524527364	6.482865187	6.599764628	6.524742276	6.61451316	6.559250651	6.550502447	6.54714547	0.632197233	0.667758668	0.660134981	0.992075233
ENSG00000153317	7.041241688	7.197091661	7.280563469	7.002473704	7.100032765	6.992430092	6.88835481	6.951730006	7.283550487	6.988619272	7.148775021	7.097338483	7.162439578	6.988642799	6.848987129	7.089522385	7.043336434	7.154765331	7.134875391	7.140781869	7.402396018	7.078613536	7.040188458	7.205399947	7.165427434	7.234724132	7.1477557	6.97362092	7.171123455	7.043563907	7.302814089	6.96623046	7.139573267	7.144561505	0.133042626	0.161591356	0.656498908	0.552625053
ENSG00000151693	6.526306215	7.04531448	6.73712574	7.245285733	6.446305233	7.515817045	6.492591179	7.424590629	6.566413193	7.384970506	6.593788772	7.117741562	6.450381441	7.15852097	6.580469804	7.159033524	6.502845842	7.33721935	6.491861813	7.705658838	6.643521234	7.32093503	6.527915301	6.968668316	6.549119334	6.890099534	6.587637446	7.572429925	6.538337864	7.711716624	6.57718796	7.654651284	6.513180798	7.438392394	1.90E-14	8.78E-14	0.037046248	0.964737596
ENSG00000088280	6.617868634	8.693837828	6.561225395	8.853615498	6.616801155	8.647083438	6.642439845	8.980174476	6.682358069	8.903632356	6.678996905	8.969090236	6.570957801	8.83696545	6.559724669	8.69966262	6.619031921	8.040939681	6.617679579	9.146683917	6.721272922	8.917679845	6.594409794	8.626742781	6.589096504	8.551748812	6.597259048	9.054862099	6.613368571	8.88831753	6.559364775	9.099356365	6.611711609	9.04948756	3.26E-28	1.09E-26	0.324370476	0.442405092
ENSG00000065802	7.654828225	7.735559216	7.509634178	7.389765771	7.604662811	7.735559216	7.530000432	7.635498508	7.666709767	7.409627772	7.435167187	7.685777099	7.501446963	7.663499394	7.711549973	7.78257027	7.754548835	7.938490923	7.629328859	7.566201514	7.545494168	7.575837053	7.642591247	7.903449149	7.632649601	7.713576799	7.696270181	7.572952334	7.558228903	7.666614076	7.565218383	7.754892658	7.708527998	7.489981357	0.224942759	0.261934012	0.294349535	0.877951467
ENSG00000146926	6.501305151	6.510594175	6.554383111	6.49820499	6.661818574	6.530663913	6.558797465	6.48543288	6.622615521	6.511006918	6.459571884	6.548667839	6.568056982	6.453790731	6.530409996	6.497073634	6.583130454	6.563233031	6.558210359	6.50873463	6.568481165	6.526281341	6.537401348	6.472868352	6.64760065	6.484280374	6.577557018	6.462997583	6.572111598	6.520001293	6.487688761	6.46654852	6.576846486	6.492245444	0.000510182	0.00086692	0.268386387	0.549219404
ENSG00000165192	6.529524362	6.56019642	6.577166454	6.542188561	6.517378631	6.564489222	6.671244684	6.652228468	6.541172603	6.513566007	6.563263239	6.507970789	6.496646869	6.554983216	6.543033987	6.562267685	6.528627651	6.519113673	6.523816315	6.57523583	6.751014115	6.586144483	6.486491844	6.608054657	6.520752355	6.528391413	6.541864683	6.528952298	6.466074718	6.624441874	6.548052656	6.512286137	6.569590193	6.593616326	0.645250614	0.679962409	0.94641727	0.861447308
ENSG00000198881	6.600143309	6.49914394	6.524792347	6.615998894	6.402476853	6.601928171	6.435234252	6.508912173	6.666487177	6.522228764	6.672590873	6.681180066	6.485388389	6.632763388	6.515962818	6.6319154	6.456938183	6.522662038	6.459016238	6.51483536	6.404958255	6.559711998	6.516911758	6.536624899	6.443651839	6.544969938	6.430617562	6.604577527	6.468173347	6.483220732	6.536624899	6.592307856	6.522875354	6.502849069	0.020498955	0.028705101	0.822230536	0.657337986
ENSG00000196372	6.477821229	6.841276372	6.528401367	6.996627521	6.401224848	6.921178846	6.54330788	6.981175232	6.476682432	6.918224311	6.466010971	6.923800585	6.423036959	7.081335953	6.544909686	7.028099265	6.61251185	7.007929233	6.479933974	7.012123373	6.495348143	6.928858228	6.498765226	6.841623497	6.514511242	7.001714335	6.555786889	6.977075804	6.433484183	6.942517391	6.464149317	6.933984416	6.461813245	6.881150124	9.55E-22	1.12E-20	0.057637199	0.952388038
ENSG00000161664	6.588322856	6.52582287	6.586647826	6.653034271	6.639675233	6.510246931	6.507520616	6.526971243	6.701311506	6.563123951	6.915399307	6.561329491	6.725428755	6.45856613	6.590372111	6.476361682	6.517964495	6.514839007	6.761959372	6.481935793	6.555396147	6.520625497	6.875797073	6.479481331	6.989429658	6.546834563	6.565708562	6.507733662	6.725406058	6.463438094	6.478886285	6.50215874	6.740964614	6.534750614	0.000202845	0.000359449	0.75710983	0.793423055
ENSG00000154007	6.618908693	6.546372902	6.574806969	6.444138545	6.499411607	6.55863631	6.626808124	6.515385046	6.558942792	6.478106225	6.607021183	6.483744349	6.576786856	6.558601715	6.570854385	6.524453672	6.498665488	6.512541373	6.554248766	6.418902225	6.50867981	6.605884886	6.552911981	6.520223418	6.563950575	6.515538615	6.500700247	6.539081008	6.49118453	6.479086481	6.569538454	6.481666255	6.574713098	6.534099728	0.012347905	0.017816782	0.605443762	0.804497402
ENSG00000100628	6.722900418	6.640273445	7.104873946	6.552642538	7.01095007	6.551011892	7.201515049	6.60063353	6.844036485	6.538488959	6.60195032	6.521157888	6.865648452	6.59739505	6.996045585	6.568394947	6.869348277	6.577311844	7.169051374	6.575515355	6.982920339	6.589266816	6.705764962	6.565579948	6.983337535	6.575027546	6.980051054	6.58748545	6.92461603	6.520428101	6.6706824	6.578335257	7.434545658	6.622439257	1.64E-08	4.20E-08	0.901563723	0.675134212
ENSG00000183475	7.234456083	6.732818391	7.08127133	6.745096383	7.189142008	6.700885364	7.02508846	6.718304607	7.272941455	6.762867102	7.372195574	6.743374292	7.035746244	6.729628386	7.035496556	6.771020145	7.27163081	6.909133875	7.17684974	6.669095353	7.085495646	6.677275416	7.308726599	6.919451306	7.257508952	6.976365237	7.123260573	6.70098203	7.161263947	6.624335842	7.345464243	6.728045838	7.18845204	6.788961976	3.80E-14	1.69E-13	0.849903279	0.662872077
ENSG00000177981	8.128088585	7.013944427	8.125165252	7.126081153	8.014105721	6.797825574	7.974857991	6.840327843	7.978702195	6.914401926	8.051097788	6.931910873	8.166089238	6.947161026	7.8216246	6.840087478	7.968761861	6.93645645	8.118190911	6.858488197	8.027435814	6.974290874	7.989191035	6.944762677	8.177010755	6.972081914	8.052427354	6.857536808	8.087884495	6.777600106	7.900477752	6.844528912	8.016971095	6.889157988	5.09E-29	1.90E-27	0.112678466	0.609175995
ENSG00000102048	6.510991681	6.59743	6.595021221	6.711643382	6.525473392	6.616749336	6.695813597	6.71366855	6.524809475	6.498859481	6.574673923	6.578225596	6.694440315	6.604441031	7.173125628	6.637484789	6.550464915	6.559867827	6.584269868	6.524019901	6.531703876	6.628808671	6.62108941	6.630277054	6.676453537	6.603525902	6.718230034	6.616626508	6.619651734	6.518788072	6.68536893	6.53820624	6.564475521	6.485006224	0.256509133	0.295543131	0.235198391	0.777469049
ENSG00000138303	9.143813741	9.131937361	9.584208807	9.14588761	9.424447945	9.161434974	9.464408718	9.3879771	9.7050553	9.238771948	9.476000031	9.181504369	9.743070039	9.196493348	9.791890672	9.208828177	9.079145962	9.133856961	9.292100958	9.253326347	9.51328484	9.215556105	9.562623619	9.206691692	9.687073404	9.050502071	9.390195336	9.272173908	9.290486108	9.300155911	9.431681569	9.389391361	9.565661163	9.183926698	1.30E-05	2.57E-05	0.241101552	0.540064773
ENSG00000100325	9.872745953	9.218770044	9.5936888	9.079568281	9.820672198	9.059995352	9.72487005	9.071985167	9.618414663	9.02666075	9.740027285	9.060405371	9.492623714	9.114177388	9.661948324	9.067907788	9.81501442	9.040230478	9.743272607	8.941033482	9.514000732	9.061294154	9.603051434	9.13768204	9.670738713	9.031698626	9.707230871	8.998909143	9.847188399	9.04659611	9.769071389	8.987618594	9.59781736	9.016716688	8.75E-21	8.90E-20	0.112778847	0.37999993
ENSG00000112249	6.907574897	6.897861613	7.078423011	6.829178051	6.945928198	6.869603244	6.963482702	6.917358511	7.159240346	6.939891246	6.650091678	6.952928469	6.9013675	7.007242598	6.981307737	6.978553626	6.911751784	6.982181329	6.889065431	7.006638263	6.928210707	6.946888509	6.971330457	7.28857787	6.894800517	7.182405185	6.901475669	6.992104955	6.927085258	6.907807418	6.88928979	7.013733376	6.938699888	6.990183662	0.165172088	0.197114911	0.893485352	0.83010126
ENSG00000139352	7.024055902	6.439849577	7.324279721	6.437378154	7.796516099	6.430726063	7.149309393	6.443630055	8.315834512	6.414650641	6.802438116	6.533324567	6.772076272	6.512832647	9.066539718	6.543509146	8.385336647	6.615946311	6.928461109	6.549920919	6.889088507	6.573927482	6.87083323	6.491788363	6.847865441	6.469121298	7.239832664	6.566471814	7.59073829	6.473490376	7.182186468	6.490672805	7.835847281	6.586831756	1.52E-06	3.26E-06	0.958662548	0.62156347
ENSG00000183734	6.664112875	6.75829957	6.670922633	6.629842395	6.61893856	6.530868739	6.659834415	6.734928559	6.489774044	6.698369024	6.573781648	6.622504756	6.585360825	6.665896824	6.572319716	6.701380648	6.652570316	6.656830513	6.605697585	6.64924525	6.552938109	6.696016123	6.576271152	6.744293956	6.56655245	6.697674276	6.633565946	6.645534314	6.5070305	6.655541796	6.575079315	6.65728806	6.52283516	6.699830308	0.000135892	0.000245279	0.475651996	0.755554441
ENSG00000232237	6.588223607	6.511315852	6.604617577	6.521041425	6.596844532	6.554748943	6.511749839	6.502349356	6.586060806	6.458535296	6.562977796	6.603740828	6.508531072	6.552623544	6.545421083	6.505836064	6.532333155	6.478065819	6.632841231	6.558753647	6.501692512	6.505168794	6.610082442	6.531154586	6.572630039	6.516889139	6.674162494	6.506665838	6.474411755	6.507341484	6.624946496	6.601554588	6.625918898	6.55906644	0.012413466	0.017907159	0.442567687	0.562743949
ENSG00000111875	8.066640921	7.971428275	7.731151452	7.982292934	8.316677178	7.983740934	8.004874304	8.11139913	8.016764786	8.067893801	7.92087541	7.899875704	7.762323516	8.088643526	8.056212051	8.183087381	7.936578571	8.100949284	7.88038079	8.122937792	7.82571613	8.043026381	7.841267604	8.168180485	8.014256954	8.083381179	7.941487862	8.093701436	7.955133218	8.173961564	7.97373021	8.094676788	8.193913606	7.943172793	0.019262821	0.027085645	0.656498908	0.769668122
ENSG00000105011	9.333542077	8.142827523	9.464329424	8.046042933	9.497996625	8.244099746	9.519500478	8.199140501	9.3458107	8.029962274	9.405793394	7.999037943	9.305615734	8.259474741	9.350413144	8.307598784	9.503049725	8.325998876	9.435941861	8.046189263	9.176936651	8.279965606	9.093249271	8.277158236	9.47716108	8.216465702	9.622682529	8.086793313	9.337019339	7.81416854	9.104792066	8.145545842	9.689180078	8.177177977	2.39E-23	3.58E-22	0.989638285	0.860106369
ENSG00000141505	6.70091882	7.678412585	6.535662404	7.894890166	6.586729815	8.014261688	6.566623888	8.28011136	6.630938626	7.964472964	6.591493228	8.039880805	6.532776944	8.10269738	6.595398714	7.919762776	6.662498933	7.811450309	6.65106819	8.585234374	6.536832182	8.06397173	6.529836314	7.633011678	6.592429017	7.650041202	6.586879166	8.449502657	6.479831227	8.37607962	6.618617024	8.397472393	6.507434329	7.84438159	4.46E-21	4.72E-20	0.176269624	0.889216408
ENSG00000116539	6.60795117	6.600214199	6.693813862	6.609246016	6.610574403	6.477982176	6.743797169	6.570087513	6.558690712	6.558443532	6.681125706	6.609477047	6.600001394	6.485821997	6.541637625	6.467612224	6.601535021	6.470138056	6.6483827	6.597778409	6.603032963	6.643740504	6.544291848	6.567543806	6.636725702	6.509246821	6.714117574	6.626415172	6.61406826	6.532964864	6.632635468	6.528985227	6.671264504	6.55723718	0.000661369	0.001108743	0.499629136	0.980792518
ENSG00000129691	9.651684236	10.13550685	9.449415132	10.11305075	9.467148415	10.54146733	9.608387909	10.39710645	9.437832436	9.890378075	9.501494272	10.19129447	9.482583175	10.21475596	9.444851216	10.31308469	9.534399473	9.926656486	9.4117221	10.32239443	9.360349907	10.18069781	9.213734678	10.06066746	9.614525352	10.10369667	9.25112314	10.38484184	9.357794117	10.47776714	9.545923683	10.24203403	9.476859256	9.988941569	5.40E-16	2.98E-15	0.356488971	0.945165746
ENSG00000126522	6.749011078	6.792572468	6.869111341	6.963448985	6.98153351	6.815286337	6.946222737	6.787677414	6.678722576	6.719364623	6.68505607	6.77263965	6.768369871	6.814414668	6.936341322	6.897728924	7.011302346	6.752648603	6.909905281	6.754908348	6.717184913	6.746565859	6.751549246	6.802884404	6.858204502	6.957821694	6.764676461	6.785830891	6.898496515	6.826059215	6.775620667	6.810200247	6.759052512	6.766056841	0.574232686	0.611865168	0.135971418	0.234275016
ENSG00000198356	7.076439572	6.787472024	6.740982536	6.895986249	6.814035428	7.05129382	6.932118817	6.908477772	6.995746054	6.904715142	6.76841787	6.925475744	6.874807544	6.777694426	6.872116012	6.851828623	6.918881058	6.753994113	6.960827048	6.77912781	6.985771415	6.896308614	6.866684369	6.84809233	6.98520018	6.905377068	6.903134696	6.865268819	7.005296402	6.779108026	6.921358688	6.750617641	6.997014335	6.812029079	0.027941353	0.038393488	0.850771676	0.811939105
ENSG00000070669	8.252329065	8.437105454	8.992797479	8.456091051	8.664110189	8.247395262	8.445924056	8.543464234	9.342138208	8.480604714	8.726681937	8.497324218	9.303043684	8.879508914	8.667369192	8.592734292	8.36867998	8.131141872	8.634541012	8.061338087	8.582096441	8.646074868	8.668336933	8.993745039	8.235344004	8.991273088	9.296193814	8.712511194	8.902261129	8.082876725	8.20826418	8.152325688	8.839702196	8.783247838	0.078296252	0.099129371	0.064374708	0.849922589
ENSG00000138381	9.931978536	9.68378921	9.968314408	9.965730704	10.00188928	9.996835459	9.815212751	10.02966856	9.793498848	9.962521986	9.881562104	10.02565015	9.869774946	10.03240845	9.907123012	9.974146612	10.04051101	10.18801283	9.740770565	9.980424793	9.774772139	9.869774946	9.767949673	10.13342422	10.04638189	10.10111337	9.637003507	9.975024316	9.873129398	10.13766774	9.922536285	9.904203986	9.826606527	9.932282048	0.002946272	0.004600919	0.608468517	0.862760138
ENSG00000166183	6.535922488	6.541890491	6.546092453	6.577761264	6.489739204	6.653723777	6.526435117	6.590150902	6.52238765	6.582542788	6.589407397	6.524182281	6.500834684	6.602018845	6.544322807	6.46843905	6.488576486	6.649233266	6.486942642	6.571205003	6.512616056	6.599662919	6.557721381	6.579575284	6.603848946	6.628388893	6.546420935	6.405776347	6.489645863	6.581723749	6.601526245	6.646923272	6.560788744	6.575237809	0.043316656	0.057650378	0.178975649	0.849123454
ENSG00000198363	6.725425696	6.696112558	6.569068082	6.637427271	6.566696271	6.805323326	6.63512497	6.638085177	6.735707444	6.666410078	6.599444711	6.700099162	6.53693994	6.780073945	6.561453586	6.800057137	6.569892469	6.830978075	6.62725957	6.734369424	6.670960786	6.71922309	6.698219402	6.63328525	6.55754656	6.659100661	6.679192823	6.763032525	6.676491015	6.763468967	6.478182362	6.877279219	6.673575004	6.667670807	0.000192801	0.000342444	0.280826227	0.460042797
ENSG00000174939	7.035420335	6.893277985	6.788697486	6.884513829	6.86120332	6.826518439	6.928204396	6.908822675	6.79779046	6.850780052	6.95045075	6.761991107	6.712584168	6.843095113	6.841030398	6.750310468	6.782196678	6.768557663	6.83845244	6.818852155	6.987250133	6.750814631	6.807186602	6.864308999	6.801952006	6.887178127	6.841397701	6.755788444	6.943851469	6.761027668	6.782908269	6.747069367	6.759715483	6.844181718	0.225364456	0.262300317	0.655429029	0.737661968
ENSG00000066279	9.740687721	9.899875031	9.824263939	9.776421898	9.937026654	9.685193517	9.798445935	9.460421591	9.923875374	9.917407505	9.976682539	9.832317346	9.995797776	9.737442395	10.19580937	9.661788298	9.592549009	9.558502705	9.723367163	9.611491076	9.977740024	9.803941925	9.995133522	9.832353986	9.965505457	9.941281122	10.04181197	9.757649122	9.788498132	9.751980235	9.565893544	9.759880125	9.87164472	10.00253283	0.033352693	0.045260143	0.150253254	0.257848783
ENSG00000244617	6.54179047	6.578945536	6.607360698	6.592921513	6.681589718	6.565220228	6.550860246	6.559394763	6.524514452	6.529091028	6.518416113	6.563150987	6.558249066	6.540960079	6.548353337	6.611369964	6.591882706	6.595068996	6.493971553	6.603647659	6.572150752	6.592271046	6.60470038	6.626460226	6.47077307	6.53926439	6.559299194	6.503099721	6.536917254	6.522595461	6.535237416	6.688936708	6.591030356	6.60693011	0.262932368	0.302062586	0.466093767	0.881781089
ENSG00000169696	6.759195693	6.860809596	6.790346784	6.930017215	6.680709356	6.786859749	6.786959888	6.744435074	6.790102049	6.783193809	6.65846899	6.802723981	6.775873186	6.82686554	6.688996923	6.824010935	6.800690562	6.752487293	6.822718187	6.792939801	6.738486284	6.907842354	6.739773616	6.719702332	6.72843502	6.792379316	6.801972694	6.684554555	6.781795279	6.746681486	6.771992237	6.739773616	6.835918811	6.787854971	0.133462243	0.162020648	0.564548652	0.673225212
ENSG00000130707	6.658071059	6.859101565	6.521537056	6.827719891	6.4739408	6.832414925	6.523349905	6.96778102	6.634041666	6.79992036	6.525138349	6.781390682	6.576305145	6.855561254	6.573368648	6.870892456	6.495986942	6.815071561	6.45558245	6.786536826	6.512187171	7.010749014	6.645416594	6.735647831	6.501332857	6.974002437	6.639292035	6.852039284	6.501379961	6.703751202	6.425717783	6.742563606	6.604032667	6.864909179	8.82E-13	3.42E-12	0.367057131	0.483821177
ENSG00000034533	7.622884942	7.379773474	7.422776141	7.202182303	7.528259658	7.301341405	7.427052596	7.356555326	7.441721084	7.364208127	7.421638808	7.363546753	7.463156916	7.397547091	7.318962555	7.49192755	7.574243631	7.559981854	7.465577294	7.322204203	7.302637974	7.370365914	7.430280625	7.59220145	7.505080198	7.570297515	7.347547358	7.412764219	7.561194122	7.449890075	7.620899499	7.263535532	7.537259515	7.398108389	0.049310176	0.064963358	0.827296391	0.843606129
ENSG00000188886	6.53837442	6.529741628	6.506609346	6.62547521	6.545327599	6.509590941	6.601621411	6.537143845	6.564119011	6.559770309	6.493048024	6.599899253	6.526009519	6.550960696	6.571283089	6.582499561	6.527609743	6.484480323	6.499042014	6.567513175	6.546978651	6.542170522	6.509270768	6.513852408	6.543279702	6.538709035	6.520799641	6.602394495	6.50621599	6.532684483	6.540518071	6.515962835	6.462498435	6.525624805	0.184782053	0.218451784	0.504216213	0.945355899
ENSG00000152092	6.518518769	6.701445699	6.551795945	6.901960078	6.475070899	6.893757014	6.432195877	6.797439886	6.456834006	6.815811304	6.429082716	6.887217555	6.450193713	6.807958951	6.552733085	6.731489637	6.4942509	7.0886175	6.480091255	6.796488252	6.514183646	6.838204236	6.498117262	6.77663299	6.489213195	6.858609837	6.508208058	6.831585086	6.504725006	6.925365986	6.45993278	6.890551957	6.426254512	6.824215147	6.43E-17	3.97E-16	0.216356839	0.921965609
ENSG00000148219	6.71710142	6.593283668	6.618516716	6.601651575	6.571385598	6.71063187	6.648195784	6.756403049	6.707749134	6.631782995	6.664971339	6.682277266	6.75538361	6.657180931	6.532319195	6.678923274	6.760379184	6.732525699	6.609318453	6.658596232	6.592887109	6.754638985	6.650076047	6.726053755	6.672922754	6.659066129	6.597974144	6.689928241	6.614682568	6.705323156	6.720272575	6.660269544	6.615963631	6.700174714	0.119654546	0.146666093	0.524044902	0.672130799
ENSG00000171456	7.994493754	7.4736896	8.365114885	7.482023629	8.024574128	7.338070144	8.197448798	7.14449962	8.245961679	7.25122231	8.313265589	7.225136299	8.11265964	7.228569632	8.259141659	7.258572031	8.077366522	7.520305409	8.083069456	7.070882433	8.414222794	7.23986274	8.283776058	7.357450384	8.132717468	7.223223237	8.359862502	7.157880883	8.076759761	7.256034103	7.880818435	7.31191822	8.276327961	7.292763948	3.00E-20	2.83E-19	0.531371095	0.675103544
ENSG00000143970	7.752654142	8.191260423	8.010775591	8.304089358	7.968542786	8.290252458	8.054435511	8.244578075	8.082694745	8.196749103	7.957194152	8.315605158	8.175841008	8.323171139	8.276855308	8.201592508	7.815789473	7.983141271	8.139686789	8.332130449	8.080810603	8.279829009	8.387446881	8.194465406	8.054979724	8.091939072	8.085681715	8.165161166	8.180612656	8.303156249	7.942424693	8.204336673	7.969426485	8.195437919	0.000370893	0.000639375	0.982656962	0.995310348
ENSG00000156802	8.799455254	7.472150079	8.623785508	7.661628378	8.801289268	7.440729377	8.950783196	7.331129481	8.573486031	7.342397259	8.861823089	7.606292099	8.852216394	7.472066404	8.77449307	7.609210635	8.427326067	7.312663773	8.51874705	7.586538461	8.847748917	7.470897183	8.702772653	7.462732154	8.783945052	7.391103477	8.431870013	7.379601218	8.628794956	7.389715526	8.674337453	7.510555991	8.639816144	7.538466691	4.15E-25	8.33E-24	0.682193117	0.940639931
ENSG00000119778	6.91889761	6.87289815	6.984605059	6.943167721	6.958064071	6.770848253	6.887036774	6.867302655	7.074936941	6.817686358	6.818301085	6.759363001	7.079202779	6.848090687	7.051590109	6.768941422	6.943635623	6.798219853	7.062006195	6.956261048	6.87910422	6.746406085	6.90611023	6.827972343	7.143518945	6.812182964	7.171470313	6.815763883	6.991506603	6.861303955	6.90692246	6.890749602	7.054563945	6.80281145	3.18E-06	6.62E-06	0.314107675	0.585327805
ENSG00000167654	6.540240359	6.970304167	6.530798311	6.984600672	6.562715832	6.948691098	6.434219115	6.898799819	6.582526183	6.894137207	6.549638076	7.004962215	6.547731606	6.941890691	6.515152772	6.885326656	6.522704677	6.825432655	6.492219724	7.034233096	6.467587938	6.92162288	6.503539786	6.754254805	6.531882198	6.84193526	6.454679534	6.962206181	6.53081085	6.984049949	6.569780146	6.880825526	6.487642818	6.924235731	3.52E-20	3.29E-19	0.994690014	0.955570244
ENSG00000107669	6.577506439	6.568240679	6.592074874	6.59307762	6.585178409	6.550433491	6.5703533	6.618880124	6.738257782	6.48780861	6.667218283	6.553642043	6.586207181	6.590190048	6.56117849	6.603845236	6.628901501	6.581138791	6.502325471	6.632362235	6.725351086	6.582072633	6.629792688	6.620232316	6.605448995	6.530030546	6.504434296	6.577173431	6.584005192	6.610724993	6.659642974	6.616694128	6.51141128	6.539061669	0.272754753	0.312087518	0.337687804	0.846636659
ENSG00000123268	7.105427615	6.954802652	7.07649963	6.82683057	7.027018468	6.892427212	7.059951582	6.897552923	7.16270308	6.93122444	7.320709063	7.028824335	7.142686727	6.93024287	7.05031425	7.012200113	7.139334578	6.89377014	7.048094429	6.929822045	7.187160207	6.95159525	7.331009914	7.106051319	7.200757575	7.042687658	7.030478949	6.923393632	7.149875125	6.984701039	7.229242161	6.9870336	7.220457844	7.127951402	6.92E-07	1.53E-06	0.708993165	0.468411352
ENSG00000128272	8.277423229	8.489095301	8.300666861	8.169563807	8.524982975	7.879675159	8.289470447	8.128295546	8.54349019	8.235523084	8.501917404	8.468435681	8.710792602	8.395438644	8.312512511	8.403677882	8.527464719	8.231246922	8.283943084	8.207089282	8.675126858	8.569300799	8.593209435	8.612543211	8.430323255	8.365861003	8.729727597	8.454152376	8.399427498	8.103488286	8.145536234	8.222945793	8.492638544	8.591633263	0.043352167	0.057691367	0.147313563	0.718502953
ENSG00000169136	9.771123516	8.434951144	11.30992123	7.75527101	9.700181005	7.526072549	11.47141872	7.559952146	10.61215534	8.023914688	10.77626798	7.982615705	10.41636002	7.741531046	9.108929583	7.992767603	10.07156779	8.40916877	10.15003944	7.335621002	9.749405342	8.009927682	11.3294843	8.46935029	10.43266019	8.016331006	10.33451262	7.495524943	10.70913025	7.410409581	9.516230905	7.502452307	10.0083275	7.815240866	1.21E-15	6.40E-15	0.255728973	0.670243842
ENSG00000118217	9.704141642	8.276059944	9.175343811	8.405545886	9.578857024	8.031471138	9.30597556	8.256591647	9.118535139	8.484616236	9.418223751	8.377119502	9.34420586	8.295815024	9.140139728	8.381755526	9.588336615	8.550615444	9.489394308	8.086029316	9.260923618	8.425660206	8.955774305	8.385270111	9.651168671	8.515047541	9.14615918	8.162464065	9.433533833	8.170212105	9.676861141	8.069702288	9.261042305	8.432191979	1.16E-17	7.83E-17	0.27970096	0.86436656
ENSG00000213676	7.248266502	6.883374813	7.175311876	6.832596701	7.19326307	6.654660764	7.145710684	6.707455414	7.126841755	6.754687841	7.295782842	6.776439159	7.352524926	6.717090692	7.200254257	6.744588051	7.326586474	6.74169536	7.262298078	6.727489749	7.319078479	6.775123654	7.235690734	6.751896852	7.250609372	6.738234472	7.246783877	6.701432631	7.076072261	6.731987944	7.197363464	6.646768951	7.239933891	6.85320829	1.33E-20	1.32E-19	0.30559738	0.94604311
ENSG00000171681	6.590450279	6.592358448	6.5678497	6.650054865	6.60490985	6.776777157	6.597669031	6.597225744	6.616727195	6.655522448	6.621281034	6.581575944	6.458984194	6.614350005	6.579506314	6.664917521	6.58953232	6.630268064	6.659514389	6.640786291	6.591339646	6.596198282	6.600767898	6.624267359	6.649655625	6.568420855	6.558690855	6.616061327	6.592923552	6.624524338	6.65006564	6.682844625	6.623851889	6.544670165	0.102986849	0.127812265	0.560881006	0.728680753
ENSG00000166669	7.14826163	6.934673525	7.353095534	7.015504982	7.064814749	6.965944015	7.242969668	6.857220316	7.200283067	6.904512862	7.182678233	6.906411861	7.284983185	6.958620229	7.373081336	6.915105785	7.205349553	6.727441478	7.437211234	6.905081021	7.216310594	6.920067558	7.252834735	6.84517834	7.270011054	6.784194594	7.341754404	6.857881574	7.316323029	6.846764759	7.10570468	6.904590346	7.308719322	6.946070138	3.58E-14	1.61E-13	0.88681202	0.963335328
ENSG00000152348	7.14611171	7.164140779	7.152284426	7.312663277	7.114824882	7.363202075	6.982135122	7.400472603	6.9190702	7.136484305	7.184775533	7.257277821	7.135437165	7.394371386	6.958589084	7.384602186	7.114107087	7.043130049	6.894948969	7.257930537	7.053790577	7.264106396	7.181337131	7.146676553	7.08814004	7.05661964	6.918771866	7.419541006	6.941118346	7.3375834	7.130961351	7.297219485	6.975615232	7.228246945	2.71E-06	5.69E-06	0.520414723	0.506010899
ENSG00000145782	9.180641672	9.38786263	9.402889092	9.480264535	9.350658107	9.545824806	9.5267107	9.448526558	9.593220952	9.514870694	9.443346464	9.364905865	9.522113403	9.64349095	9.549679747	9.468297768	9.24073375	9.404032181	9.355109953	9.568591325	9.696515553	9.563488217	9.490033594	9.36744928	9.395654376	9.43946951	9.576981766	9.553226646	9.432838905	9.596351356	9.396395074	9.523585823	9.241428259	9.516919824	0.136900243	0.165898216	0.264439839	0.93494265
ENSG00000085978	8.103556396	8.30032313	7.90909669	8.1406849	7.90458483	8.523395512	8.036726942	8.312337609	8.270484476	8.209883232	8.021724499	8.4145143	7.946856409	8.275838695	7.928292726	8.283415731	8.111776943	8.340251638	8.360575962	8.415866622	8.163906908	8.295852814	8.142587753	8.381682078	8.038437992	8.06974612	8.558167091	8.332170148	7.935658788	8.401887309	8.106738531	8.225622064	8.347927495	8.098593622	0.001140486	0.001863468	0.132299371	0.776780647
ENSG00000168010	7.309775243	6.562468359	7.323662862	6.672959996	7.165202309	6.774694065	7.207741667	6.770076582	7.169950649	6.651707217	7.300183978	6.677464673	7.264970763	6.743523532	7.34918822	6.663598415	7.059267507	6.67870319	7.076760847	6.737388495	7.221337936	6.717010485	7.398091939	6.706568214	7.057156935	6.82441406	7.391007146	6.716575166	7.070003383	6.673649166	7.149120232	6.708784065	7.016121288	6.654927838	8.44E-17	5.13E-16	0.603610321	0.484805238
ENSG00000110046	7.30842252	7.329626976	7.213391012	7.422462011	7.309249907	7.431948313	7.209230241	7.475601125	7.310202363	7.337260861	7.244745008	7.44119805	7.136321581	7.379637701	7.367548406	7.430431226	7.31663596	7.405444619	7.326068532	7.140707432	7.269803816	7.346698254	7.543767409	7.434585083	7.355339215	7.488149457	7.323694225	7.226629543	7.300629907	7.244378521	7.255876859	7.194035514	7.311826898	7.311169178	0.095610676	0.119311132	0.193428242	0.854870417
ENSG00000066739	6.475191368	6.539394981	6.575249439	6.657016263	6.741047001	6.551058783	6.63335433	6.617688838	6.704000079	6.593225924	6.731953143	6.554696731	6.629274606	6.656841352	6.618769441	6.623517318	6.661586558	6.544739216	6.703326459	6.580169596	6.584040812	6.543239312	6.744098013	6.627535771	6.719142842	6.557471241	6.71455992	6.521846588	6.708866538	6.59582404	6.687483891	6.564346563	6.7349484	6.632572908	0.000447464	0.000765661	0.791868047	0.986771299
ENSG00000144848	6.6988633	6.726465729	6.642653213	6.618815865	6.544968878	6.554494693	6.63499746	6.588291661	6.622408386	6.587047298	6.676447545	6.571850368	6.644038545	6.629343143	6.549929939	6.639977065	6.532849782	6.62978381	6.658012914	6.554119722	6.704400731	6.562211373	6.700223957	6.632141404	6.626172268	6.611060933	6.653926934	6.585067893	6.633948505	6.571038344	6.632513594	6.593694239	6.736408551	6.643704246	0.063721317	0.082050913	0.68993155	0.443103534
ENSG00000101844	8.120439793	6.726386481	7.661595079	7.041178419	7.906081846	6.921174664	7.759519255	7.000800272	7.732708247	6.761804346	7.929098547	6.809468397	7.60751645	7.000681156	7.477636594	7.195401244	7.887677933	7.325071047	7.94959543	6.683203285	7.583357542	6.681407044	7.710122431	6.787823709	7.939840447	6.973256579	7.697255506	6.912320461	7.956003564	6.808479641	7.846042737	6.80618982	7.920079044	6.760354018	3.32E-17	2.14E-16	0.167165168	0.828354504
ENSG00000057663	6.774908603	7.047326566	6.918500186	7.183510943	6.858033975	7.630885445	6.685247977	7.720678329	6.930424668	7.278383879	6.753514476	7.533677817	6.889689629	7.769467361	6.851977653	7.496161248	6.78759784	7.108858527	6.834124255	7.782548316	6.743781231	7.658142414	6.861253916	7.188040733	6.80356539	7.131046428	6.920295782	7.797129911	6.90541722	7.682345885	6.693459399	7.751049909	6.841778807	7.501185504	1.21E-11	4.19E-11	0.465862061	0.827326587
ENSG00000197548	8.254894586	7.705254355	8.201749222	7.820986761	8.357842475	7.685094069	8.125461883	7.794000348	7.873613809	7.594280269	8.100225721	7.688813457	8.160478851	7.770999503	8.099089775	7.834478272	8.091735368	7.772258545	8.011462163	7.628678219	7.768626867	7.494086031	7.841949911	7.737877668	8.173913306	7.738042802	8.164248822	7.920146712	7.984594568	7.777924957	8.079038912	7.824300624	8.052605655	7.531537756	2.62E-09	7.25E-09	0.025504013	0.553786134
ENSG00000198925	7.340234709	7.696036584	7.639510537	7.708016395	7.426953645	7.441966432	7.435974257	7.669620823	7.252446805	7.814520284	7.242263348	7.758513757	7.297913382	7.495234631	7.427641362	7.719547483	7.34951273	7.533108454	7.480856204	7.510325386	7.434154651	7.751303154	7.406137923	7.731877255	7.427595939	7.880065386	7.529767224	7.431989934	7.43087632	7.465591009	7.299561354	7.618392038	7.445838263	7.681938544	1.27E-06	2.74E-06	0.255319818	0.883619327
ENSG00000142102	7.228186598	7.120130973	7.400474007	7.294614704	7.096726015	7.337887676	6.973673546	7.182424464	7.038658995	7.135757006	7.253780475	7.176394432	7.27652568	7.296332301	7.414852062	7.284529098	6.937832099	6.867603175	7.253780475	7.478100292	7.105789488	7.140233313	7.313278798	7.099259585	7.308154071	7.190676362	7.491453132	7.083083147	6.929842841	7.049036609	6.863088365	7.360720754	6.992870219	7.030427219	0.79936746	0.820890439	0.237912455	0.25122392
ENSG00000198513	6.552758038	6.783462867	6.583094028	6.908849111	6.566715368	6.64921657	6.476029772	6.729917121	6.525310442	6.975883367	6.576614866	6.78945101	6.59324508	6.903403302	6.567761262	6.798689094	6.539397417	6.772647622	6.557973971	6.743635778	6.511488601	6.795636387	6.601082005	6.685529142	6.555006832	6.729470206	6.566982922	6.884430404	6.541948379	6.779418819	6.459897205	6.700439318	6.576713128	6.958126784	1.43E-11	4.92E-11	0.276547586	0.55844048
ENSG00000119787	7.679067054	8.044462262	7.64525673	8.004321357	7.728721482	8.011292893	7.713363243	8.119001256	7.72509278	8.056018401	7.676830132	8.148221088	7.709756014	7.999875038	7.565646701	8.121607002	7.814934391	7.637647329	7.688468545	8.123210652	7.778510896	8.2295972	7.548059217	7.960202116	7.90029595	7.965925565	7.649271919	8.098911185	7.694548964	7.841479124	7.854099306	7.918976075	7.601721596	8.126108179	2.30E-09	6.39E-09	0.174121396	0.808310791
ENSG00000184743	9.12462605	8.487930922	9.134607692	8.376400155	9.184807154	8.239594846	9.165799365	8.383035792	9.038437383	8.676732066	9.341626887	8.380528031	8.924747114	8.362605166	9.18040825	8.361089485	9.106915004	8.098633659	9.015607069	8.549727994	9.183087477	8.526033159	9.240755204	8.379512425	9.066335695	8.409252077	9.14228271	8.402402639	9.130378281	8.19259177	8.956573944	8.484581288	8.828220646	8.586908197	4.45E-17	2.81E-16	0.002768246	0.51221549
ENSG00000149311	8.865021602	7.902005322	9.278205538	7.962595382	9.02508934	8.478929655	9.170363766	8.241030124	9.1665581	8.220472704	9.195748818	8.059010452	9.333238138	8.199326492	9.187031899	8.145314674	9.202518255	8.337411019	9.227056257	8.389281725	9.534629111	8.186882965	9.421927023	7.918065761	9.205545829	7.889699504	9.416643242	8.411722926	9.149877366	8.598911846	9.008240898	8.36444425	9.035504757	8.250570417	3.53E-17	2.26E-16	0.020565646	0.978147505
ENSG00000166454	7.31034664	7.297915804	7.054471205	7.330934779	7.191748685	7.202956113	7.124089225	7.099536554	7.275327127	7.157246335	7.239931715	7.170229138	7.110500322	7.201910108	7.25552529	7.228334888	7.218204486	7.378895647	7.324860787	7.078072942	7.115008493	7.08314927	7.205194036	7.298648912	7.117121766	7.188191668	7.243370117	7.165177899	7.231567759	7.244759735	7.137495327	7.155456985	7.383258626	7.123489347	0.796273951	0.818262715	0.22006563	0.647252518
ENSG00000111676	7.328156844	7.909773376	7.385814852	7.924753265	7.325125733	7.775574674	7.416248917	7.795179927	7.715173485	7.950964839	7.236032229	7.813912342	7.386925544	7.719808107	7.453703151	7.818438508	7.531109085	7.986662195	7.527860855	7.858489706	7.45133394	7.905012646	7.579635253	7.992101737	7.533213782	7.743968341	7.613970187	7.728202717	7.437325802	7.753017383	7.484836699	8.00318907	7.459027862	7.958949908	1.18E-12	4.52E-12	0.423053915	0.899553703
ENSG00000179774	6.41679734	6.617369792	6.571364432	6.601215652	6.593655576	6.515897077	6.598184182	6.504228424	6.488799947	6.533838729	6.435057975	6.543345121	6.555770387	6.533618911	6.616704362	6.53005568	6.631020538	6.475021101	6.560299526	6.492207537	6.498756489	6.579600839	6.508474569	6.519340861	6.611386148	6.572134435	6.466777958	6.588279374	6.562517288	6.490054363	6.525297617	6.534825231	6.597712531	6.566622067	0.902090007	0.912901963	0.338831373	0.451592244
ENSG00000177556	10.33234683	9.812984169	10.58197622	9.946505006	10.41351429	10.05655976	10.40234307	10.01925722	10.52572658	9.664013897	10.3179076	9.787903542	10.39268974	9.981778388	10.06010634	9.969402758	10.71730594	10.04471691	9.90945576	9.83929386	10.51700232	9.852313636	10.35316253	9.750463057	10.02154302	9.811686624	10.30543484	9.940463858	10.01485999	9.821537955	10.57663961	10.06369764	10.11554704	9.815112553	3.44E-08	8.55E-08	0.224084929	0.992432294
ENSG00000206190	6.630245747	6.582853108	6.737149217	6.702024805	6.414253166	6.608259535	6.555038511	6.618989317	6.650774795	6.609993952	6.64401853	6.630641052	6.609570484	6.631460421	6.603988008	6.548893296	6.605874761	6.554796194	6.700584747	6.602222668	6.846329793	6.544776406	6.66008099	6.594076625	6.603072081	6.475988692	6.64005599	6.651209897	6.717890289	6.549129676	6.655900079	6.610308022	6.633692097	6.590037854	0.067246432	0.08621825	0.974597705	0.786778763
ENSG00000118322	6.671537855	6.456692867	6.585395124	6.495239121	6.558998157	6.539871416	6.557695943	6.496996474	6.528427371	6.450321572	6.555135828	6.43730831	6.554497056	6.620782744	6.496677688	6.619858963	6.547697339	6.617268701	6.587710591	6.457814458	6.526603886	6.48661418	6.640701196	6.514601287	6.490542448	6.533609571	6.547369404	6.534317158	6.516471005	6.571088807	6.562788529	6.537665125	6.63664027	6.45356178	0.034346814	0.046511232	0.218758119	0.689398088
ENSG00000068650	6.547305473	6.721619175	6.579137663	6.466323691	6.550079527	6.548563667	6.513379828	6.480965881	6.575436394	6.55245564	6.490254664	6.65424175	6.578858149	6.530669238	6.514611407	6.46030858	6.585715278	6.505295324	6.414443558	6.518118264	6.444992629	6.559016934	6.604437615	6.461904048	6.537320782	6.518609224	6.58442865	6.531450106	6.567782126	6.427458547	6.495848496	6.556656756	6.783067355	6.499731315	0.406153709	0.448704193	0.510786483	0.854870417
ENSG00000058063	7.201755469	6.635765546	7.356335696	6.644119396	7.325019131	6.862318866	7.284038097	6.763740146	7.315903819	6.78473481	7.560466186	6.746035971	7.503116249	6.667291083	7.36294259	6.736823658	7.456075381	6.686240749	7.693401619	6.679766945	7.53972203	6.675875858	7.809323609	6.737839569	7.462970587	6.607426976	7.72843371	6.738670528	7.720620454	6.752394885	7.475629971	6.74893873	7.683183	6.762191444	1.90E-18	1.41E-17	0.356593933	0.991182948
ENSG00000101974	7.00003386	7.084179515	7.045497457	7.108444545	6.88912221	7.057149217	7.361015089	6.921626143	7.121126049	7.224570266	7.12464021	7.104361477	7.249194688	7.432637926	6.959563113	7.373315163	6.941691731	6.988995298	7.046459895	7.149697126	7.287933646	7.102780425	7.242815389	7.085037488	7.146832978	7.602476012	7.190326701	7.101478297	7.102408933	6.978157921	7.064639052	6.950556619	6.947059619	7.150002416	0.444678698	0.486654268	0.312980438	0.952608255
ENSG00000105726	8.558460651	8.795836039	7.87894106	7.739474357	7.987577341	7.614184339	7.83260687	7.517016758	7.522183664	7.854147962	8.785829069	8.58644102	7.766626131	7.535001438	7.675481121	7.652974878	7.933564001	7.703233875	7.970889035	7.502817481	7.611948141	7.632973323	8.720169257	8.741706473	8.046560935	7.880045311	7.710791303	7.512863481	7.916181702	7.388543457	7.912728987	7.52307195	7.804526687	7.858590292	0.267415542	0.30663749	0.000467302	0.004130296
ENSG00000159363	6.807838908	7.286124677	6.896969973	7.340714113	6.851710601	7.225008463	6.819112859	7.313227114	6.814401883	7.333753562	6.956922658	7.268316151	6.757810153	7.211244943	6.874850621	7.383382669	6.837305652	7.140942684	6.789535939	7.247583861	6.870223566	7.281223673	6.778532134	7.271293971	6.857520036	7.5701058	6.859038874	7.294395502	6.918515906	7.089050525	6.88206941	7.244683668	7.000769011	7.257112976	3.66E-16	2.06E-15	0.282771722	0.972425804
ENSG00000133657	6.782784575	6.568514559	6.775441027	6.555264882	6.672847206	6.584987987	6.8097532	6.709370706	6.731816718	6.578374033	6.645442423	6.591556561	6.800879459	6.549110319	6.81665259	6.584916968	6.712370528	6.568128149	6.719136221	6.632335347	6.790972907	6.564933489	6.756482857	6.623608532	6.760776332	6.577538214	6.76085846	6.602437836	6.786385417	6.665472291	6.774296625	6.572161302	6.715972597	6.503070643	4.66E-11	1.53E-10	0.469807435	0.954794419
ENSG00000127249	6.543451214	6.538184325	6.471045848	6.491457656	6.493587629	6.57811629	6.695095699	6.565300743	6.548372294	6.502510285	6.495323553	6.574022953	6.490308037	6.523262503	6.565468568	6.529954265	6.637825542	6.48924416	6.566918583	6.544548198	6.503497916	6.510865568	6.572777109	6.538360936	6.545882888	6.486948898	6.594985805	6.459436931	6.60359549	6.442267748	6.593494785	6.499618512	6.574621144	6.6765478	0.117188356	0.14390542	0.817252712	0.301948089
ENSG00000163399	11.80235769	11.93507364	11.89248565	11.84875999	11.72213659	11.68090046	11.95728782	11.6707675	11.84333829	12.04495054	11.93693725	11.69108235	11.97590923	11.62030476	11.92817405	11.59827956	11.89053851	11.78351283	11.76437446	11.72295154	11.99566473	11.96498173	11.98134008	11.94598334	11.67415068	11.96559234	11.92816687	11.60179599	11.95245044	11.64010676	12.0105113	11.77154201	11.96559234	11.93513687	0.018781413	0.026460396	0.109462329	0.960444097
ENSG00000018625	6.549733604	6.608483106	6.568390915	6.749161882	6.491730984	7.499899128	6.586816778	7.063445253	6.559038203	6.702689545	6.473188075	6.767800407	6.494696951	7.203095678	6.425700047	7.056683702	6.409677249	7.628397109	6.504887661	7.088054792	6.508612923	6.772866308	6.349667654	6.741053909	6.490818419	7.050871151	6.574797929	7.129820544	6.46611341	7.534950071	6.51356656	7.206553411	6.476680633	6.673073778	4.84E-08	1.19E-07	0.001957451	0.964461471
ENSG00000105409	6.561501947	6.612007173	6.535385354	6.800410944	6.760057674	6.762084619	6.702156396	6.660862239	6.630849873	6.75662705	6.545907004	6.638835169	6.591896361	6.699764844	6.739265951	6.630524716	6.675552908	6.565192253	6.550226157	6.581451616	6.774225583	6.692416766	6.614548736	6.646676733	6.665457246	6.70181372	6.705515986	6.661614324	6.718772827	6.595909674	6.681495659	6.563965926	6.672493654	6.632634252	0.858259952	0.873456076	0.292571691	0.304892695
ENSG00000143153	8.102113614	9.249878226	7.713926898	9.036092497	8.039516217	8.972085899	8.093798087	8.93988128	8.017462737	9.213575637	8.020329316	9.131144948	7.717575647	8.796877482	9.222787561	8.858553545	7.775952599	9.278200724	8.639928582	9.062654096	7.652736707	9.05352394	7.791199504	9.137943356	7.551622808	9.071643843	7.853780921	9.025438399	8.282556378	9.108777393	8.138935006	9.145678492	8.061038052	9.028250602	4.79E-12	1.74E-11	0.340519711	0.683069969
ENSG00000129244	6.511473361	7.319787934	6.577672279	7.53113298	6.701075026	7.043684699	6.579827164	7.386289186	6.612301847	7.468044595	6.655119095	7.278048638	6.582346556	7.369068817	6.620171962	6.950468925	6.614954621	6.97210413	6.635423539	7.5475066	6.641049004	7.517288213	6.606450527	7.320418817	6.535739956	7.346462439	6.616323031	7.222354757	6.549143658	7.074174461	6.600063938	7.47588029	6.621493292	7.402073994	1.46E-16	8.64E-16	0.029312468	0.69252349
ENSG00000069849	8.776215453	9.276187684	8.49758591	9.436047325	8.729526045	9.309760881	8.689724701	9.371570693	7.914941747	9.123382525	8.205642563	9.113757901	8.250715214	9.349108509	8.293753396	9.441586445	8.694156729	9.149890513	8.202780948	9.43570754	8.403824682	9.399285374	8.074538829	9.057866385	8.393580348	9.344298487	7.791418869	9.318533062	8.463186509	9.297607712	8.787917935	9.170378402	8.388969439	9.290083413	8.99E-14	3.85E-13	0.359434281	0.898007332
ENSG00000196296	6.437282844	6.44382253	7.387486311	6.530321731	7.178952962	6.422025263	7.375298499	6.470467625	6.720204108	6.448360814	6.555831866	6.506367084	7.207339085	6.491081295	6.533721753	6.535461869	8.13112962	6.551048533	6.486173443	6.514202033	6.825590206	6.589266674	6.689957182	6.478938277	7.455462712	6.52086961	6.551881429	6.511432187	7.388083407	6.50232731	6.558460725	6.480201015	6.529602375	6.495526953	0.000465475	0.000794149	0.950926122	0.092403366
ENSG00000174437	9.412130702	9.788573633	9.241984924	9.867783213	9.333096876	9.101724962	9.281179894	9.300323421	8.517204186	9.683997555	8.843690662	9.475091963	9.042752531	9.339627824	8.880313133	9.447874938	9.270838396	9.635721503	9.129031816	9.207124496	8.769699339	9.752809488	8.779230778	9.676649911	8.931919539	9.92513512	9.268452627	9.123596192	9.232592646	8.96602924	8.902083697	9.015336996	9.090145181	9.597494953	9.34E-05	0.000171431	0.155358244	0.720699276
ENSG00000074370	7.569954192	6.696269651	7.290905696	6.694120503	7.275165609	6.629995536	7.328015021	6.621497429	7.074066639	6.711517021	7.367702393	6.682156962	7.323343852	6.725186207	7.168978564	6.671578463	7.284068085	6.607775758	7.255164661	6.662709881	7.405647013	6.643772414	7.492918622	6.700394286	7.505407388	6.676268158	7.394054696	6.723921992	7.104093753	6.538970367	7.306154523	6.613558179	7.309812041	6.705166521	5.28E-20	4.82E-19	0.143802715	0.662916879
ENSG00000070961	6.858328116	6.791785794	6.893401121	6.817138376	6.776167485	6.893160032	6.880723765	6.819029796	6.988332228	6.846181348	7.014721074	6.900132889	7.130411614	6.857211158	6.946476323	6.797996568	6.867996749	7.247598291	7.022651891	6.806210991	7.088748652	6.780414495	7.103830634	6.945935897	6.96997696	6.805010634	7.222850228	6.8560772	7.115521943	7.037165328	6.918922612	6.967269636	7.195649028	6.838369873	0.007652465	0.011350754	0.203168224	0.958093119
ENSG00000067842	6.680203732	6.633583724	6.86215407	6.535424062	6.703545447	6.599080562	6.668985016	6.497214337	6.572456627	6.562775394	6.674011185	6.535716892	6.697008074	6.510378284	6.669579663	6.576900179	6.648564574	6.628863125	6.640985115	6.608297356	6.634326639	6.621789487	6.61520195	6.544395479	6.635897186	6.597394633	6.717571425	6.568688523	6.596091347	6.631003028	6.761809472	6.526157296	6.504425132	6.544092753	0.000226654	0.000399326	0.591587198	0.570211858
ENSG00000058668	6.45187462	6.926495344	6.509308628	6.751263616	6.465236594	6.646295182	6.508748445	6.647389179	6.530288852	6.878019269	6.639923129	6.785564904	6.41899848	6.707855781	6.625377426	6.721201763	6.531592613	6.660196404	6.524122876	6.629648224	6.448692257	6.786051524	6.498269362	6.807573718	6.503592375	6.769189858	6.528559771	6.697627306	6.57089887	6.565964424	6.557526688	6.605107378	6.502309602	6.811851801	7.36E-09	1.94E-08	0.013416199	0.905940477
ENSG00000017260	8.367228565	8.103221569	8.545262561	8.395991215	8.444801912	7.990991932	8.577352121	8.021092607	8.131868388	8.365410032	8.347014898	8.109012349	8.636792234	7.976039502	8.697996649	8.249667445	8.547262911	8.050733934	8.013629388	8.28065165	8.496058263	8.109798225	8.226154254	7.958362856	8.540729774	8.085738599	7.79030571	8.304441597	8.329708688	8.286966216	8.326904051	8.033958153	8.158750854	8.328896126	0.003660118	0.005646526	0.792167297	0.795769134
ENSG00000064270	6.494689548	6.531363048	6.468455515	6.521439427	6.628794722	6.689050305	6.665756585	6.622007444	6.53821399	6.640256325	6.601160043	6.613965129	6.726407864	6.661382334	6.517822731	6.603877508	6.473298096	6.626192851	6.521707501	6.56796154	6.490056672	6.542944416	6.561185725	6.582565395	6.452062741	6.620025442	6.597277273	6.647319525	6.513240738	6.602477242	6.534682085	6.633110398	6.470076784	6.57044775	0.010501392	0.015294854	0.747605357	0.9657015
ENSG00000105675	6.706749465	6.536592749	6.641280974	6.594638916	6.656036195	6.659107034	6.695869259	6.592893335	6.65187452	6.59021941	6.658311585	6.664635575	6.565979398	6.655001789	6.547990156	6.652438403	6.612000355	6.587217591	6.606512946	6.690390744	6.708373394	6.603245643	6.669707134	6.610907812	6.603055187	6.592258799	6.592810831	6.621940325	6.574949735	6.652689024	6.514981227	6.677404011	6.72699752	6.612874711	0.663340315	0.696268474	0.48030232	0.430995459
ENSG00000186009	6.586499809	6.490862208	6.43813267	6.528117545	6.495787842	6.472880153	6.592045366	6.435968667	6.567226708	6.495048556	6.583634737	6.427162341	6.514444487	6.415316831	6.534450259	6.436107432	6.813737212	6.37698713	6.550304705	6.44270735	6.630999836	6.496603176	6.484826951	6.413114136	6.662908049	6.418330782	6.961307519	6.500391987	6.829357966	6.426373817	6.571006516	6.429211173	6.583563845	6.429026546	3.43E-05	6.56E-05	0.88878605	0.8015947
ENSG00000152234	12.85278416	12.79548212	12.64737238	12.85278416	12.71900739	12.93204845	12.54847942	12.93204845	12.51385154	12.89312682	12.65555417	12.82242304	12.52962928	12.80053848	12.58062052	12.8886791	12.68725363	12.76449535	12.60022417	12.90874255	12.60022417	12.90874255	12.63243598	12.78614917	12.5364266	12.86173558	12.44122071	12.88160129	12.5757396	12.97889924	12.64592302	12.86173558	12.71229973	12.88160129	8.86E-11	2.83E-10	0.41361414	0.852858428
ENSG00000099624	8.198287596	8.112569492	8.159816149	7.949090903	8.165408685	7.579392532	8.144706519	7.578733538	7.82806464	7.857041161	7.932031794	7.7838258	8.031480602	7.684437624	7.96512779	7.688912965	8.22348097	7.620133983	7.777248928	7.399175643	7.840826171	7.824517385	7.941208152	7.750402157	7.911894873	7.746962195	8.117207084	7.593947043	7.99199718	7.467231372	7.9526998	7.469040107	8.059275443	7.939057858	3.86E-06	7.99E-06	0.04326947	0.672517321
ENSG00000124172	10.8139824	9.748951295	10.61932897	9.890287305	10.73210872	9.867432281	10.79182198	9.986894742	10.76844732	9.846093112	10.53520115	9.687256631	10.49386809	9.93660646	10.61486661	9.822466377	11.1311397	10.09762679	10.77278313	10.01793828	10.84224866	9.751967663	10.50947004	9.567036148	10.86543573	9.792721649	10.36579895	9.893331537	10.66179894	9.785646065	10.83660015	9.866922116	10.54422702	9.823361416	1.31E-17	8.79E-17	0.20262659	0.795335626
ENSG00000116459	10.59577385	9.506409213	10.23521469	9.502387005	10.35250401	9.510560967	10.23989454	9.579767888	9.98128505	9.603481066	10.35690223	9.731183126	10.21345641	9.565904083	10.27342814	9.864170999	10.54460618	9.803279027	10.21504712	9.705868092	10.32282154	9.660005998	9.943701982	9.596356376	10.23905547	9.738735033	9.540007148	9.748339214	10.40467257	9.665540644	10.52710499	9.644560483	10.30767206	9.87958301	1.66E-10	5.17E-10	0.852494543	0.890523158
ENSG00000159199	7.988092981	7.725200799	7.826691753	8.077174228	7.924187921	7.739968264	7.585696155	7.610643908	7.426551472	7.991976322	7.197407173	7.63527744	7.496741964	7.681105706	7.446092187	7.805528258	7.754741759	7.34198484	7.56903812	7.554611299	7.676424449	8.024518224	7.234365603	7.555489562	7.487578782	7.878497934	7.317965725	7.734930877	7.531281845	7.34491732	8.044119745	7.396816764	7.854195931	7.996221215	0.219518398	0.256129205	0.050902643	0.952388038
ENSG00000135390	7.363150585	7.180773201	7.374887906	7.082298575	7.420738363	7.250737275	7.374152696	7.271208194	7.368869547	7.105815678	7.359522272	7.241571649	7.279997556	7.069565487	7.366446346	7.190175938	7.353175076	7.201699521	7.216935733	7.303667539	7.317680194	7.212656535	7.372929497	7.227350413	7.311962833	7.227159746	7.208837461	7.390042671	7.430789601	7.173971936	7.187674278	7.158222846	7.114367741	7.220625429	0.000400132	0.000688035	0.452449773	0.634624942
ENSG00000154518	7.436107766	7.396678736	7.085153823	7.417655198	7.348791326	7.299518066	7.201820227	7.511884938	7.336495352	7.373431363	7.170793121	7.325273661	7.249655918	7.414763008	7.267196319	7.588791596	7.315148493	7.277853554	7.218406673	7.230689004	7.135033531	7.417997118	7.121605183	7.424886178	7.24147949	7.487651941	7.147829666	7.417661071	7.264060861	7.237406678	7.383356817	7.121812245	7.432838689	7.469298068	0.002963647	0.004626282	0.011971239	0.961260872
ENSG00000167863	11.91776508	12.2982821	11.93787918	12.55574908	12.05654115	12.12705074	11.93027154	12.39191495	11.75531018	12.47001083	11.73979266	12.36120648	11.93980263	12.43215794	11.96172168	12.44421789	12.03355419	12.07862582	11.91800154	12.50970573	11.79231917	12.42029382	11.74916881	12.22427669	11.80289786	12.37804281	11.73656801	12.52063541	11.68390919	12.11598942	11.93132579	12.26133807	11.84689407	12.42379915	6.54E-13	2.56E-12	0.020569663	0.889282371
ENSG00000169020	9.436288913	9.22908512	9.372514373	9.417086371	9.235456658	9.109728717	9.424697553	9.217014391	9.288750168	9.589998543	9.320986662	9.144250075	9.168716759	9.25264913	9.335800972	9.326079645	9.404141484	8.895665854	9.081218367	9.476680106	9.425671226	9.423518876	9.203902456	9.026900616	9.142063786	9.309087173	9.10871518	9.474516194	9.226072504	8.921135426	9.272884958	9.307665405	9.085464514	9.404938657	0.993772741	0.99434975	0.024471116	0.880039986
ENSG00000154723	9.926450763	9.372099761	9.726753497	9.46289669	9.658836541	9.456896269	9.743773628	9.574200139	9.3914662	9.288847666	9.579009087	9.246831453	9.558502359	9.446358168	9.576183634	9.399878704	9.888388775	9.326664921	9.587522082	9.446358168	9.507719498	9.507719498	9.304747237	9.116887317	9.449283925	9.222667292	9.184701039	9.41291547	9.543417615	9.303269323	9.642737999	9.395649311	9.625328225	9.301768599	0.000260022	0.000455885	0.520862195	0.899553703
ENSG00000241468	11.17251685	11.10358834	10.99241132	11.06400699	10.96956857	10.93548612	10.77744719	10.94058118	10.92720621	10.89749855	10.82674848	10.92176332	10.77776373	11.08384704	10.92176332	11.04154904	11.04154904	10.96792807	10.88004066	10.93431497	10.82452468	11.11213458	10.80076583	11.03409848	10.91428452	10.90266597	10.68284262	11.15058554	10.77824121	10.93545845	11.04875368	11.06873269	11.03924742	11.10784259	0.006248367	0.009371402	0.88781372	0.981623559
ENSG00000167283	8.520719081	8.532629919	8.399428378	8.393663665	8.467537991	8.611302854	8.334401933	8.60198957	8.73735228	8.66980789	8.354561205	8.668211477	8.486088146	8.732994339	8.348083424	8.806456811	8.565547742	8.620211211	8.713961685	8.631707714	8.394110247	8.717463264	8.488592013	8.764895662	8.636201337	8.75894085	8.522409525	8.793656032	8.665810672	8.521707709	8.784611635	8.745963091	8.53887945	8.689759138	0.003021537	0.004711843	0.802266241	0.65366954
ENSG00000241837	12.25042376	12.14110907	12.12165227	12.24077864	12.09636074	12.30137043	12.07253182	12.28772686	12.18671943	12.06466968	12.25162551	12.07556626	12.20149398	12.18206725	12.12124577	12.21009506	12.14819783	12.1608182	12.00268915	12.29716959	12.20149398	12.20149398	12.05929987	12.01027539	12.11947601	12.04545926	11.88501198	12.22345711	12.08456665	12.20741606	12.2305592	12.29275978	12.17944938	12.17944938	0.100403694	0.124796186	0.162986151	0.756714669
ENSG00000125375	7.484191696	7.274023668	7.471845332	7.163637899	7.588807012	7.255790809	7.485818773	7.445258171	7.784214825	7.305269053	7.781398925	7.394611098	7.778696481	7.465109489	7.713357545	7.5926869	7.480238702	7.318210287	7.632167859	7.32967454	7.690284733	7.489789835	7.602058236	7.261412642	7.481470424	7.421237659	7.767945004	7.637006534	7.720338122	7.241787486	7.550629073	7.34371668	7.678815934	7.56594169	1.81E-06	3.85E-06	0.192436583	0.859454517
ENSG00000105341	9.369161755	9.827106971	9.256051157	9.782276058	9.00159994	9.799966117	9.104446376	9.73667814	9.066916392	9.718226978	9.092756551	9.839371564	9.263551097	9.710427842	9.303146271	9.47865891	8.990343343	9.81013565	9.029031996	9.747269112	9.076147384	9.849749989	9.076796127	9.788202606	9.037626924	9.788202606	9.109699032	9.474626426	8.995230948	9.649335617	8.994843746	9.725965235	9.180832119	9.837883223	1.64E-17	1.08E-16	0.144314081	0.795335626
ENSG00000071553	10.04815267	10.37769936	9.998873158	10.20393137	10.00611489	10.16237993	9.846771069	10.05817764	9.711637632	10.27758655	9.772991536	10.26844681	9.915300624	9.937979989	9.805379898	10.12083634	10.01908975	10.19006128	10.09916914	9.892890833	9.962620191	10.15540663	9.911379545	10.27483438	9.968155559	10.20879552	10.07477432	9.959874253	9.953997259	10.13775532	9.956215476	10.06716652	9.720971575	10.14780199	1.03E-05	2.05E-05	0.118807666	0.770516383
ENSG00000205464	7.212925151	6.661701532	7.344797773	6.728345992	7.091430139	6.740857004	7.093022536	6.693911455	6.904600796	6.609182985	7.282636239	6.627620349	7.382344339	6.688326331	7.308759088	6.683792532	6.893638559	6.696225789	6.925876268	6.763060348	6.934476158	6.599191671	7.431995944	6.585768339	7.077438154	6.668437631	7.065184895	6.717493661	6.850615484	6.864653486	7.009234735	6.762188893	6.800038174	6.593951206	1.94E-09	5.42E-09	0.037549263	0.160152707
ENSG00000182220	10.89704687	10.84989831	10.84285413	10.92647351	10.85475414	10.65569056	10.69143896	10.64226744	10.43175382	10.68067996	10.68858006	10.71755749	10.66567291	11.38997149	10.55965989	11.11699025	10.93406343	10.70580912	10.98711724	10.6850206	10.66747348	10.71755749	10.66686024	10.7605984	10.7951231	11.21038172	10.91242043	10.70922193	10.91526813	10.92048378	10.92804949	10.59862987	10.83565241	10.6691495	0.535150097	0.574420712	0.127837995	0.758611648
ENSG00000033627	9.577044125	9.389427705	9.236375398	9.438885152	9.477996831	9.261100854	9.283291836	9.208026967	8.859296002	9.534233463	9.336105191	9.390822319	9.478550083	8.900968614	9.359333501	9.354050471	9.095060338	9.150091581	9.624274345	9.162494366	9.29205345	9.353770481	9.342636151	9.050001624	9.344947176	9.293540729	9.585541845	9.166617802	9.333811471	9.117450972	9.501651658	9.253233441	9.369152614	9.465579951	0.11728065	0.143975434	0.582024318	0.559383614
ENSG00000185344	7.815247577	8.049222611	7.883526876	7.987445083	7.892507053	7.993116555	8.17334559	7.884674478	8.330881334	8.070837438	8.092809145	8.100127647	8.137638722	7.828986386	7.759085661	7.801141939	8.157720981	8.078903417	8.00909619	7.801141939	7.967473501	8.090178387	8.037853555	8.09712905	8.036188194	7.953789915	8.262194665	7.729252104	8.169763668	7.748547891	8.125362781	7.661532397	8.265336348	7.90815904	0.01190764	0.01720992	0.106870844	0.810473752
ENSG00000105929	6.650063015	6.408561839	6.597248457	6.491963587	6.558651053	6.51840601	6.519992916	6.461012885	6.575362771	6.555429939	6.684137688	6.538540971	6.499281907	6.462559086	6.577131812	6.522986947	6.495061944	6.478446482	6.57625202	6.485734168	6.463039276	6.48622394	6.498118373	6.508653532	6.520397308	6.440821774	6.545505871	6.535278244	6.5247165	6.548343996	6.478841003	6.526626013	6.596411447	6.559564439	0.013252935	0.01904633	0.660195805	0.824649605
ENSG00000117410	10.29779552	10.32016134	9.951479495	10.19969307	10.14026434	9.797239217	9.953506426	9.827662759	9.706369119	10.13632659	9.819881371	10.03117498	9.711734686	9.891686013	9.356323133	10.20732676	10.41887464	10.14973408	10.01859307	9.976258678	9.843676912	10.18577958	9.755988695	10.29635179	10.09326225	10.23682461	10.04288248	9.920653328	10.15971995	9.5964571	10.04031557	9.786391594	10.06423079	10.18211864	0.303753031	0.344274056	0.357959514	0.893116917
ENSG00000185883	10.99657767	11.58417401	10.85796095	11.43702988	10.87042472	11.26931234	10.71751395	11.23139224	10.78983874	11.57682865	10.82673039	11.56331894	10.84690755	11.32694427	10.80608101	11.43010754	11.01527684	11.41067517	11.06447736	11.13456111	10.9393064	11.4614617	10.95016511	11.59344654	10.90201822	11.60308246	11.10788333	11.24433692	10.97466659	11.06850999	10.99915943	11.2917784	11.01288331	11.58734395	1.27E-11	4.39E-11	0.075415093	0.915737192
ENSG00000159720	8.933190771	8.692511305	8.405056531	8.583450495	8.86219027	8.199995686	8.588375155	8.324633032	8.352322695	8.362710917	8.308547628	8.32767001	8.215665848	8.342373262	8.037795864	8.557164672	8.904327323	8.500805027	8.688090599	8.149507139	8.100086476	8.458430176	7.999949698	8.497466302	8.782813921	8.58184962	8.266154753	8.306513648	8.633770912	8.131736878	8.971873586	8.136776901	8.546354933	8.479642282	0.189009231	0.222997014	0.273788083	0.82023063
ENSG00000147614	6.645545814	6.615125054	6.566658323	6.578230749	6.730527123	6.56621212	6.572906334	6.629145506	6.488219821	6.454727624	6.926489779	6.554234985	6.52648142	6.595059042	6.557060927	6.584193525	6.55782975	6.536602506	6.632518173	6.584102061	6.596526093	6.591287468	6.696240711	6.611166603	6.600469936	6.51731635	6.629760061	6.530026102	6.521348256	6.61437678	6.613794758	6.572237907	6.687465717	6.604106528	0.086430948	0.108664417	0.950087324	0.563510342
ENSG00000113732	11.53673417	10.88620934	11.17863842	10.86502057	11.30803361	10.69512573	11.36702736	10.68938556	11.40027432	11.17863842	11.40530397	10.85051021	11.23417904	10.71852397	11.19969709	11.05639498	11.57645348	10.80825272	11.7107228	10.6845298	11.29459808	10.73271359	11.13571127	10.96797087	11.48455871	10.98377237	11.48870857	10.75627295	11.48455871	10.78247301	11.38622812	10.59795364	11.52147115	10.95532069	1.51E-12	5.72E-12	0.475312428	0.833575001
ENSG00000171130	9.014590507	8.735043658	8.73262363	9.060348239	9.119838474	7.949744558	8.602520504	8.317905502	8.85093229	9.362865497	8.701793974	8.751411817	8.492909793	8.612680979	8.830789231	8.799476285	9.211201505	8.118354995	9.09440296	8.123164159	8.771307012	8.98283639	8.723163058	8.714818021	8.875440671	8.745022128	8.473372285	8.241893761	8.835513157	8.030107316	9.414294405	8.199033509	9.428036836	9.227492295	0.01711514	0.024229956	0.005338633	0.764029913
ENSG00000114573	10.44192501	10.2377582	9.945507137	10.37145147	10.40780554	10.59790967	10.02962047	10.38713274	10.04736686	10.3975441	10.20542942	10.44855881	10.03268547	10.39537697	10.37449565	10.45392598	9.75702652	10.14599108	10.53499462	10.44655916	10.01352373	10.51135128	10.18523196	10.34000283	9.960984485	10.2386098	10.46606239	10.54707804	10.45103868	10.56059295	10.28977905	10.32675841	10.09956504	10.43780497	0.001380083	0.0022329	0.834856201	0.387711682
ENSG00000116039	6.640923886	6.630726612	6.658292953	6.613238856	6.474148891	6.623494627	6.643154907	6.607694024	6.5176263	6.613644571	6.66694029	6.657584553	6.517089839	6.590957723	6.598222931	6.61033205	6.529567712	6.628823971	6.589234575	6.590088259	6.654015434	6.65407856	6.569441481	6.590483875	6.710841402	6.557858082	6.497752375	6.547300063	6.64264364	6.694227134	6.640718204	6.607548229	6.542594939	6.568770656	0.391927235	0.434241189	0.482762124	0.808310791
ENSG00000147416	9.986571644	10.18892276	9.927948169	10.14077144	9.947672474	9.972568146	9.858503601	9.902173515	9.996881039	10.08511197	9.895014087	10.09796104	9.951914679	10.20497087	10.06247712	10.17450567	9.883502195	9.731600896	10.11759846	9.967039942	9.852614052	10.15003597	9.852252817	10.06141177	9.967677096	9.911372267	10.0565375	9.965781363	9.934987055	9.914940866	10.09776098	9.940820289	10.07231886	10.08654094	0.111947991	0.138107542	0.285426024	0.364115621
ENSG00000155097	7.22262559	8.349293928	6.957948266	7.791265098	7.139434205	7.489236321	7.014381614	7.543648349	6.970232548	7.849670043	6.901066108	7.960121895	7.029741166	7.839547406	7.040741548	7.802394037	7.025479038	7.499085616	7.210959579	7.53964829	6.924519827	7.962122351	7.060693642	8.063997033	7.159236125	7.932647784	7.193555692	7.394731486	6.995201011	7.534127175	6.971754488	7.501407844	7.242523355	7.963916103	3.02E-12	1.11E-11	0.013441709	0.96722441
ENSG00000100554	9.669911214	10.01046553	9.286935626	10.11869	9.617656293	10.31689345	9.619600932	10.15977793	9.578309481	9.951285867	9.538270512	10.20453168	9.430479224	10.12439016	9.323276913	10.30296579	9.6225273	10.44103925	9.689295015	10.04360299	9.596673354	10.18990447	9.583238693	10.28666867	9.608855639	10.20692885	9.33448711	10.04647212	9.533527842	10.15830704	9.686232314	10.22563354	9.479296957	10.06285053	2.27E-16	1.32E-15	0.550849571	0.556836634
ENSG00000131100	10.52118805	10.38730422	10.46217252	10.56922903	10.43989573	10.53297633	10.54079517	10.64901388	10.51444248	10.26547095	10.39497798	10.36856064	10.41072038	10.31470731	10.31749676	10.52505752	10.44150073	10.20919839	10.515427	10.42454952	10.2734068	10.37252588	10.2478217	10.37268156	10.45487677	10.23958	10.33887127	10.44402675	10.54459712	10.25676264	10.31860505	10.33480258	10.39863923	10.16804219	0.298593531	0.338928295	0.435528077	0.841891046
ENSG00000250565	7.505800422	6.925266944	7.754755699	7.167530851	7.713542954	7.119351335	7.786242184	7.302613929	7.322316255	7.002181237	7.771225176	7.180344109	7.706457872	7.376145917	7.433104625	7.335890987	7.724318785	6.899439207	7.246438153	7.033080408	7.5724944	7.065619297	7.777730394	7.074094194	7.844632771	7.069921018	7.410075064	7.290175657	7.779425817	7.110651876	7.192836846	6.96348773	7.269779947	7.022019592	1.30E-08	3.37E-08	0.121483205	0.116889088
ENSG00000136888	10.25323094	11.21075112	10.1626648	11.00245818	10.26157911	10.90667989	10.15021909	10.81791642	10.1651835	10.88112627	10.15447319	11.07864392	10.16324116	10.88699533	10.04122108	11.0204854	10.53150517	11.06111143	10.44889756	10.95817509	10.24681213	10.99428043	10.29744214	11.14484038	10.5853439	11.03645321	10.07197483	10.97626329	10.30015977	11.00747161	10.07753513	10.94004931	10.17319182	11.06509282	1.56E-18	1.17E-17	0.252701909	0.896184542
ENSG00000213760	6.8409536	6.887471104	6.877246582	6.875604688	6.773940875	6.837510599	6.966908985	6.926181409	6.898449711	6.990056162	6.893804271	6.974383849	7.066741035	6.817354345	6.946481665	6.93686391	6.934550562	6.878684251	6.866193551	6.769427955	6.935388399	6.81104604	6.982842075	6.965470192	6.847535637	6.819667811	7.06497937	6.925788299	6.878681971	6.821529146	6.891536915	6.817023683	6.833667662	6.927009821	0.23332142	0.270840442	0.126830466	0.989246032
ENSG00000047249	6.944561077	6.73293735	6.857858166	6.801021838	6.753463161	7.066033816	6.809800846	6.909920859	6.799477744	6.744032996	6.907855517	6.925700507	6.733514629	6.919128977	6.750150523	7.023452746	6.774860128	6.945721119	6.687846387	6.843387646	6.654760043	6.855246744	6.691351839	6.906120598	6.717795	6.922718761	6.744717855	6.835035513	6.738651021	6.931025965	6.803426399	6.889910309	6.747902064	6.831744255	0.000230699	0.000406279	0.414681394	0.856601238
ENSG00000165240	7.233531596	6.602451477	7.339993484	6.541501309	7.009426209	6.501135197	7.205096318	6.469187693	7.152413349	6.560160611	7.266576884	6.601454261	7.436053907	6.539235533	7.1164732	6.538244409	7.204774917	6.465493934	7.173963019	6.579117405	7.330752379	6.573150066	7.363549077	6.476157027	7.28730582	6.486030566	7.272570297	6.509743464	7.172441177	6.637666009	7.080234779	6.552209929	7.172441177	6.4944496	8.82E-23	1.22E-21	0.882001654	0.433836184
ENSG00000123191	6.480888946	6.987052923	6.50381072	6.896182787	6.40076144	7.037669526	6.485808863	7.065668155	6.522645446	6.95683352	6.567353795	7.032477972	6.515139324	6.941154704	6.51495308	6.89873743	6.594378626	6.848111456	6.439710471	7.031346078	6.470477822	6.983900499	6.540411337	6.871125995	6.597093809	6.833547511	6.507667255	6.964051914	6.510442038	7.132641009	6.461770495	7.080593617	6.509595819	6.970031038	6.93E-20	6.24E-19	0.597054856	0.724366719
ENSG00000124406	6.858130188	6.5498578	6.988322375	6.548700664	6.919837314	6.664656958	6.977472527	6.454161707	7.163778519	6.660204787	7.003359822	6.636196658	6.978095747	6.59125027	6.865364513	6.590284405	7.032765292	6.494334974	6.918606069	6.585399625	7.409147858	6.588510922	7.201081339	6.532220228	7.098390245	6.590582669	6.983108864	6.570115646	7.100851523	6.632668655	7.128879849	6.497880701	6.960710363	6.664236752	2.25E-14	1.03E-13	0.625113447	0.790868977
ENSG00000132932	6.60638426	6.644043418	6.569475481	6.605447865	6.716529469	6.598096529	6.591346291	6.556919381	6.522633324	6.56057076	6.617197953	6.569376699	6.557001461	6.600108341	6.557421244	6.61082838	6.651988931	6.6293803	6.61681644	6.496349373	6.640532244	6.632035978	6.513345359	6.547099064	6.583985397	6.542593302	6.556871069	6.576827291	6.656354409	6.59130227	6.586333517	6.563333951	6.58468677	6.632287026	0.549583936	0.588366223	0.521315777	0.908281921
ENSG00000143515	7.805459322	8.295806516	7.753527234	8.32839418	7.713199542	8.195205553	7.875695831	8.034193076	7.490655803	8.305621255	8.091873325	8.203425226	7.433356562	8.011426813	7.502945399	8.054477773	7.958284043	8.159852188	7.564359153	8.185890119	7.739839618	8.278488364	7.921114977	8.061188052	8.068912549	8.2214604	7.566969299	7.926658287	8.123348835	8.135551062	7.713906236	7.961224967	7.490273477	8.322992506	1.52E-07	3.55E-07	0.207733619	0.442730283
ENSG00000130270	6.494152339	6.6400004	6.436747764	6.718362696	6.483694612	6.605172287	6.530720627	6.867951162	6.44123685	6.741224501	6.546624501	6.565368505	6.441308824	6.749332327	6.532649754	6.530449261	6.4425592	6.606557034	6.499989753	6.960065782	6.42788312	6.769047572	6.493089661	6.682672975	6.442796807	6.712643876	6.432914867	6.741969235	6.522532054	6.642699922	6.551193405	7.030160085	6.389317046	6.617182945	4.60E-08	1.13E-07	0.061711691	0.357216012
ENSG00000104043	6.755412061	6.66964401	6.66502013	6.665420917	6.657077217	6.644900363	6.722071305	6.541705576	6.57155006	6.587695899	6.624372404	6.659222818	6.632151497	6.636811374	6.614086841	6.685748284	6.642207688	6.665592805	6.74649751	6.646964209	6.614223467	6.606181342	6.568018502	6.611977463	6.72597263	6.63494967	6.647016497	6.637046299	6.629928321	6.627424439	6.767283007	6.518478947	6.668657295	6.597182427	0.068696939	0.087921454	0.633518195	0.65141575
ENSG00000054793	6.496972051	6.548983543	6.492123158	6.530877102	6.486099736	6.513537591	6.674154538	6.486018108	6.57125744	6.552396901	6.52547451	6.49023172	6.574217764	6.497573968	6.557594217	6.481658977	6.460243989	6.596935633	6.542087526	6.556741536	6.507740437	6.529939569	6.467630992	6.533940371	6.541436848	6.514018424	6.599498027	6.432941688	6.523537365	6.537857411	6.623708128	6.485966942	6.525027939	6.548975603	0.277039105	0.316427816	0.228197859	0.907921237
ENSG00000166377	7.140960947	6.843474474	6.977069902	6.724087616	6.883565829	6.792825475	6.922949995	6.811408711	6.912750448	6.805371321	6.96611927	6.819525987	7.111001581	6.711612075	6.955365774	6.759392996	6.97076502	6.849177036	6.974892492	6.827887131	6.887045983	6.722831879	7.029866045	6.834115078	7.066632843	6.86593379	6.866628046	6.770605373	6.924035204	6.726955175	6.742772705	6.742046393	6.915317834	6.818020015	3.32E-07	7.54E-07	0.850060685	0.393694543
ENSG00000123472	9.700747579	9.161487424	9.569071779	9.260197347	9.661387515	9.230872462	9.585908393	9.384723378	9.622872456	9.278343671	9.54464448	9.099914153	9.543558236	9.359329579	9.707636557	9.409067988	9.641408701	9.275115649	9.577285055	9.1923286	9.448960199	9.329161186	9.438135947	9.218141146	9.682370292	9.318728187	9.462827272	9.456755422	9.422275279	9.50517891	9.43248402	9.267545372	9.476204723	9.410178379	1.89E-08	4.81E-08	0.131611983	0.943041024
ENSG00000171953	7.151104238	6.963628966	7.076373789	6.791907558	7.104852537	6.881502959	7.04711229	6.878721913	7.022540111	6.913072147	7.055892633	6.904037689	7.028846091	6.794231986	7.061800674	6.849225003	7.132638582	6.971566376	7.035236965	6.79943727	7.083922629	6.857525942	6.984348931	6.906710222	7.000072355	6.952410555	7.07973908	6.866742205	7.085299657	6.786004722	6.95357369	6.771875737	7.111697816	6.944232666	2.01E-10	6.18E-10	0.444355074	0.778381979
ENSG00000130770	7.552812584	7.100783272	7.161319592	7.056818276	7.274279186	6.923188602	7.331141272	6.785704	7.327331832	7.070323564	7.218157214	7.100327227	7.316339801	6.990565449	7.196713141	6.930087051	7.666281537	6.960246424	7.427421173	6.888879677	7.25945698	7.047270656	7.497483277	7.157066162	7.479003433	6.987567506	7.489395067	6.87127107	7.537239643	6.878548415	7.474558007	6.987273134	7.465295806	7.110666128	3.38E-11	1.12E-10	0.009970327	0.847628134
ENSG00000175054	6.547133493	6.506113734	6.536777882	6.534307678	6.695096666	6.533396537	6.631435835	6.550899981	6.603321846	6.568990164	6.783591597	6.485175505	6.507180371	6.576140386	6.63285775	6.654419244	6.543006716	6.557122803	6.49697305	6.594950138	6.57073556	6.533108284	6.574108476	6.514221981	6.527433909	6.569568215	6.556024781	6.545653743	6.61855581	6.575658016	6.631816038	6.536467766	6.677133206	6.501550418	0.034044598	0.046122387	0.358902816	0.819714457
ENSG00000164053	7.923926527	8.09609857	7.688736087	7.780587175	7.860691856	7.603426109	7.779214903	7.693247873	7.766298476	7.735590851	7.970697259	7.67907454	7.705806684	7.646746293	7.714298877	7.727322102	7.972319981	7.832820196	7.58820473	7.599998229	7.625279179	7.704924146	7.742905322	7.988608013	7.68632722	7.664442608	7.782172293	7.671199472	7.763470894	7.453613519	7.885771993	7.690913817	7.898041395	7.66696513	0.148196224	0.178421317	0.355850954	0.808590817
ENSG00000088812	6.501785262	6.577679381	6.616830802	6.668538095	6.528762935	6.561841579	6.533074023	6.57103314	6.46348313	6.591056849	6.509316426	6.555163063	6.536538568	6.59443789	6.526425866	6.573353863	6.623326907	6.554518544	6.660061014	6.60713177	6.566878928	6.632010083	6.649532018	6.569882982	6.554646319	6.464271958	6.549984217	6.597179271	6.609817533	6.599729169	6.592716078	6.470199337	6.520430945	6.546470123	0.556398799	0.595037604	0.969049508	0.716465477
ENSG00000107518	6.46177255	6.631387307	6.495956238	6.636473148	6.510430591	6.612083851	6.605317663	6.501303216	6.508392996	6.467331659	6.559410101	6.537855411	6.549939375	6.476319348	6.572807944	6.516847359	6.550527816	6.455562913	6.482101635	6.482476351	6.621781495	6.495838848	6.502857551	6.512722154	6.577960415	6.521702092	6.607054376	6.559455193	6.56867487	6.599219217	6.45984207	6.518328475	6.566137697	6.422770207	0.46582059	0.506891964	0.588749431	0.588944458
ENSG00000124788	6.902486335	6.606903599	7.363094631	6.516121612	6.895915286	6.663271852	7.016153772	6.668790662	7.462183037	6.662977301	7.122993025	6.63395895	7.176458281	6.576045637	7.199890222	6.557563092	7.677475888	6.586876612	7.856034475	6.616194035	7.534893772	6.636783321	7.622451322	6.566451238	7.663223172	6.626736424	7.090093173	6.561713118	7.376422656	6.569205138	7.078878734	6.589917593	7.613155197	6.614665783	4.78E-12	1.73E-11	0.78984181	0.808310791
ENSG00000130638	7.089425989	7.073451558	7.073321906	7.194445302	7.013345588	7.013983888	7.19357976	7.078658899	7.313168946	7.041503657	7.065860678	7.098365538	7.122461729	7.149349503	7.083742293	6.907383246	7.153823036	7.082241849	7.139186936	7.025898231	7.074978004	7.042381579	7.133939034	7.051462294	7.076791886	7.16285705	7.13532751	6.997589583	7.180708394	6.927448675	7.157333342	6.949108256	7.197310807	7.125405534	0.00630647	0.009452756	0.113542948	0.605574079
ENSG00000224470	7.735432286	7.914574283	7.788972909	8.06551585	7.610695667	8.084625911	7.952022278	8.053976723	7.828605313	7.867733015	8.048251558	7.912552582	7.669444287	8.190983739	7.761724348	7.960439917	7.758637917	7.79025811	7.874350633	8.00921037	8.011436456	8.024166028	7.985333722	7.903431478	7.781397479	7.927112621	7.855759838	7.924203228	7.878203826	7.744727082	7.684960365	8.169012868	7.699448777	8.150701119	0.000557514	0.00094303	0.525233966	0.81715904
ENSG00000204842	9.300048825	9.820409761	9.440387481	9.726347239	9.163690329	9.779970178	9.37207945	9.720715014	9.64636201	9.734147296	9.260781382	9.73293316	9.521953076	9.791953886	9.603958889	9.778273816	9.305360947	9.476285685	9.376292627	9.743467334	9.419017114	9.800766122	9.372017856	9.548152671	9.227968364	9.430784464	9.672769268	9.671861217	9.522287083	9.829676356	9.213908203	9.73226427	9.300325385	9.74767468	6.20E-08	1.50E-07	0.957973473	0.908281921
ENSG00000168488	6.77952867	6.77952867	7.014090682	6.818734196	6.863718983	6.645495906	6.964157958	6.713825953	7.179400136	6.629622908	6.926074842	6.701728044	7.275233656	6.678411076	7.069691945	6.64469149	6.962338319	6.614794576	7.062253742	6.707763483	7.155151661	6.695774551	7.063637422	6.667649105	6.904916084	6.605063663	7.321661133	6.636390679	7.035252755	6.657131014	6.94675201	6.726232884	6.928911928	6.655324754	5.74E-11	1.87E-10	0.678764916	0.910031264
ENSG00000163635	6.511843495	6.57179501	6.526116176	6.547068595	6.51340979	6.5714601	6.455844657	6.531622918	6.627784374	6.577519674	6.51731093	6.503912859	6.668479446	6.522808764	6.561852	6.591920808	6.627856246	6.455432634	6.555557602	6.567966949	6.589924112	6.569793471	6.607251124	6.50427905	6.501695586	6.54228803	6.598421776	6.501734987	6.560252452	6.788461902	6.569790753	6.550670911	6.558795558	6.530006455	0.742651167	0.769684097	0.904908111	0.980792518
ENSG00000087152	8.343072293	8.922751937	8.018790869	8.913984926	8.23261093	8.703310705	8.125391086	8.70264593	8.288193892	8.906662684	8.040508262	8.643814871	8.04330606	8.734685876	8.125583502	8.792104444	8.220050743	8.869088633	8.446892817	8.744762657	8.113984321	8.79501695	8.12164727	8.839602908	8.240662532	8.678345864	8.417797822	8.560798526	8.173220394	8.640271542	8.207025163	8.825395041	8.494365488	8.856882021	7.39E-15	3.59E-14	0.716657355	0.808310791
ENSG00000087586	10.06557598	10.08707553	10.23281302	10.17919479	10.06100801	10.27890434	9.889160863	10.47481639	9.913482543	9.759514483	10.20817943	10.2170878	10.05396966	10.30641537	10.12013127	10.36026783	9.803129902	9.640336482	9.608260387	10.46159916	10.08903093	10.27763772	9.963488619	9.998461197	9.769869321	9.974091489	9.735263682	10.31346533	9.698974123	10.46352409	9.851970424	10.48679545	10.07819919	9.999643271	0.002164041	0.00342969	0.4599583	0.617041664
ENSG00000175756	11.15855988	11.03499549	10.92694017	10.85222143	11.15572778	10.93825612	11.02980595	11.02460785	11.04899265	10.95933857	11.03857306	11.10218682	10.85456557	10.98981525	10.90301768	11.19989693	11.23133237	10.92566558	11.21664509	10.95010798	10.97228842	11.17504963	10.99764126	11.18012042	11.0336584	11.04841937	11.23320253	11.13012641	11.08054197	10.83266972	11.13695157	11.05132046	11.32844464	11.1681798	0.272867485	0.31218733	0.186779392	0.7968231
ENSG00000105146	6.609226093	6.661088868	6.626036665	6.622787984	6.58039675	6.76175857	6.573993162	6.702707189	6.634486855	6.562665572	6.566550533	6.629059559	6.666029262	6.65485448	6.566158654	6.606107145	6.622808175	6.592383865	6.568721599	6.748594793	6.611024483	6.718306957	6.598571576	6.583763271	6.550652516	6.656025496	6.651967044	6.642750883	6.629822007	6.712688863	6.531939841	6.711472135	6.519084949	6.637920953	0.001234713	0.002008972	0.58854797	0.89638381
ENSG00000158321	7.646618516	10.36152021	8.460510088	10.71895607	8.531336454	11.28375594	8.896834385	10.98283607	9.385970793	10.46673152	8.668535539	10.79406386	8.468996913	11.1525521	8.470720526	10.95050419	8.413454715	10.80471438	8.318537845	10.80213401	9.097397816	11.06154983	8.656944526	10.47670956	8.14107887	10.70094932	7.944863121	10.9095855	8.530079905	11.36219737	7.981491566	10.96285289	9.032515325	10.87067163	5.50E-20	5.00E-19	0.315541703	0.382783025
ENSG00000169857	8.008625337	7.529165525	7.571873441	7.416771819	7.721943557	7.636415944	7.768128621	7.445708301	7.813481799	7.424844344	7.924298279	7.59260217	7.728902596	7.641595755	7.497775864	7.591635667	8.019716437	7.922009266	7.996387558	7.61795254	7.655435115	7.555609208	7.865827277	7.826522509	7.888371601	7.812449266	7.5692468	7.560263602	7.680607628	7.849487492	8.052173966	7.949988561	7.961518176	7.550105447	0.007061601	0.01052919	0.373240354	0.396286599
ENSG00000105778	7.360053463	7.136327488	7.627480155	7.054834244	7.475107324	7.166632962	7.493821286	7.192906119	7.49907388	7.076669685	7.499155215	7.240865564	7.531878735	7.205920727	7.408876803	7.290404663	7.368793748	6.937481773	7.465159298	7.268197777	7.611008206	7.185737153	7.55699321	7.181871007	7.393203573	7.106565358	7.53960783	7.266558817	7.51496729	7.188121907	7.491719722	7.228750762	7.285835021	7.011991075	1.23E-11	4.24E-11	0.325101934	0.99422525
ENSG00000101200	6.640601372	6.643721739	6.679264987	6.643436979	6.58155665	6.660594643	6.621441887	6.569495342	6.636687335	6.669248795	6.658010642	6.564529446	6.685020383	6.569219269	6.667347165	6.570207704	6.637910483	6.563027266	6.673085322	6.585773429	6.696885922	6.593255917	6.744812507	6.628388026	6.615311912	6.576954233	6.63041046	6.547787991	6.790075025	6.60591674	6.618822498	6.537237316	6.619989586	6.567465582	0.000524153	0.000889179	0.671027951	0.934361684
ENSG00000119986	7.409547345	8.499066456	7.441252343	8.70757939	7.38750153	8.762619414	7.574838663	8.892340089	6.986536812	8.468742764	7.852457606	8.545799733	7.254795132	8.78317986	7.38852867	8.542836791	7.387849391	8.35571315	7.125211822	8.727003954	7.331196299	8.669579078	7.638813531	8.470480641	7.425760671	8.649738683	6.951532334	8.769312568	7.219314642	8.604375675	7.237763062	8.550363581	7.018115259	8.510014018	2.54E-20	2.42E-19	0.478566665	0.450371549
ENSG00000198049	6.50799964	6.450493361	6.426661761	6.492852287	6.584240698	6.472617272	6.462447065	6.557273931	6.477120104	6.491301482	6.489209542	6.508231629	6.596773888	6.474723967	6.538764944	6.495154006	6.571088081	6.487397127	6.518015916	6.588345817	6.511845052	6.475516418	6.48635457	6.494101943	6.531516215	6.479949892	6.505413625	6.502745711	6.684528935	6.425590431	6.528503263	6.52742801	6.433688025	6.497566835	0.181365682	0.214765455	0.143438997	0.833321381
ENSG00000126895	6.976166061	6.869087868	7.092682629	7.002890583	6.978685276	6.740361926	7.061337868	6.853903091	6.928569033	6.844907709	7.068389252	6.749104866	7.011517034	6.835594526	6.907427958	6.85793343	7.032941729	6.732389907	7.033902695	6.776271166	6.954305128	6.818481925	7.03708075	6.816846328	7.053046218	6.881516847	6.934957356	6.73976211	7.075895073	6.740090455	6.896527368	6.690493772	6.970907434	6.944526133	2.00E-08	5.09E-08	0.165606836	0.304892695
[truncated: 11,392 more rows]
