# Supplementary material for: Reprogramming LCLs to iPSCs Results in Recovery of Donor-Specific Gene Expression Signature
Source: PLoS Genet. 2015 May 7;11(5):e1005216. doi: 10.1371/journal.pgen.1005216 (PMC4423863; doi:10.1371/journal.pgen.1005216)
Supplement: S2 Table — Includes the following information for all lines: sample ID, gender, reprogramming, extraction, and array batch assignments and dates, RIN scores, passage of RNA collection for iPSCs, and PluriTest scores for all samples. (XLSX) [file pgen.1005216.s013.xlsx]

## Sheet: Sheet1
Name	Individual	Gender nane	Reprogrammed	Reprograming batch	Passage RNA collected	RNA collected	Extr Batch	RNA extracted	RIN	Array Batch	RMSD	Raw PluriScore
1-1 LCL	1	Male		0		2013-08-19	3	2014-05-05	9.9	1	0.98	-83.853
1-1 iPSC	1	Male	2013-08-19	1	13	2013-12-10	3	2014-05-05	8.8	1	0.421	33.074
2-1 LCL	2	Female		0		2013-08-19	3	2014-05-05	9.7	1	1.01	-78.286
2-1 iPSC	2	Female	2013-08-19	1	13	2013-12-10	3	2014-05-05	9.2	1	0.432	33.024
3-1 LCL	3	Female		0		2013-08-19	3	2014-05-05	9.9	1	0.99	-82.105
4-1 iPSC	4	Female	2013-08-19	1	13	2013-12-10	3	2014-05-05	9.3	1	0.418	34.24
4-1 LCL	4	Female		0		2013-08-19	3	2014-05-05	9.7	1	0.999	-79.884
3-1 iPSC	3	Female	2013-08-19	1	13	2013-12-10	3	2014-05-05	9.3	1	0.412	35.464
6-1 LCL	6	Male		0		2014-01-13	3	2014-05-05	9.7	1	0.996	-78.403
6-1 iPSC	6	Male	2014-01-13	4	11	2014-04-08	3	2014-05-05	9.2	1	0.399	31.304
1-2 LCL	1	Male		0		2013-08-26	1	2014-05-02	9.7	2	1.019	-78.863
1-2 iPSC	1	Male	2013-08-26	2	12	2013-12-10	1	2014-05-02	9.2	2	0.373	37.406
2-2 LCL	2	Female		0		2013-08-26	1	2014-05-02	9.6	2	1.017	-78.006
2-2 iPSC	2	Female	2013-08-26	2	12	2013-12-10	1	2014-05-02	9.5	2	0.381	34.422
3-2 LCL	3	Female		0		2013-08-26	1	2014-05-02	9.8	2	0.991	-78.423
3-2 iPSC	3	Female	2013-08-26	2	12	2013-12-10	1	2014-05-02	9.6	2	0.386	32.253
4-2 LCL	4	Female		0		2013-09-04	1	2014-05-02	9.8	2	0.994	-84.002
4-2 iPSC	4	Female	2013-09-02	3	11	2013-12-10	1	2014-05-02	9.3	2	0.435	28.614
5-2 LCL	5	Male		0		2014-01-13	1	2014-05-02	9.7	2	1.007	-83.32
5-2 iPSC	5	Male	2014-01-13	4	11	2014-04-08	1	2014-05-02	9.5	2	0.374	42.367
6-2 LCL	6	Male		0		2013-09-04	1	2014-05-02	9.9	2	1.015	-76.701
6-2 iPSC	6	Male	2013-09-02	3	11	2013-12-10	1	2014-05-02	8.6	2	0.378	32.693
1-3 LCL	1	Male		0		2013-09-04	2	2014-05-02	7.7	3	1.019	-80.293
1-3 iPSC	1	Male	2013-09-02	3	11	2013-12-10	2	2014-05-02	7.7	3	0.38	37.563
2-3 LCL	2	Female		0		2013-09-04	2	2014-05-02	7.8	3	1.01	-83.593
2-3 iPSC	2	Female	2013-09-02	3	11	2013-12-10	2	2014-05-02	8	3	0.398	32.269
3-3 LCL	3	Female		0		2014-01-13	2	2014-05-02	7.8	3	1.019	-81.094
3-3 iPSC	3	Female	2014-01-13	4	11	2014-04-08	2	2014-05-02	7.9	3	0.365	38.609
4-3 LCL	4	Female		0		2014-01-13	2	2014-05-02	7.8	3	0.986	-80.104
4-3 iPSC	4	Female	2014-01-13	4	11	2014-04-08	2	2014-05-02	8	3	0.388	38.995
5-3 LCL	5	Male		0		2014-01-13	2	2014-05-02	8	3	1	-84.215
5-3 iPSC	5	Male	2014-01-13	4	11	2014-04-08	2	2014-05-02	8.1	3	0.373	40.1
6-3 LCL	6	Male		0		2014-01-13	2	2014-05-02	7.9	3	0.981	-81.691
6-3 iPSC	6	Male	2014-01-13	4	11	2014-04-08	2	2014-05-02	7.6	3	0.365	29.021
