# Supplementary material for: Reprogramming LCLs to iPSCs Results in Recovery of Donor-Specific Gene Expression Signature
Source: PLoS Genet. 2015 May 7;11(5):e1005216. doi: 10.1371/journal.pgen.1005216 (PMC4423863; doi:10.1371/journal.pgen.1005216)
Supplement: S3 Table — Euclidean distances of sample projections on the first two principle component axes within and between individuals averaged over all samples for each cell type, demonstrating significantly lower within-individual distances compared to between-individual distances in iPSCs but not LCLs, regardless of outlier inclusion status. (XLSX) [file pgen.1005216.s014.xlsx]

## Sheet: Sheet1
Cell Type	ED12 within	ED12 between all	p-value
Excluding 4-2
iPSCs	0.171	0.515	5.05e-16
LCLs	0.349	0.482	0.132
Including 4-2
iPSCs	0.254684	0.457886	0.0156884
LCLs	0.31474	0.467199	0.117668
