# Supplementary material for: Reprogramming LCLs to iPSCs Results in Recovery of Donor-Specific Gene Expression Signature
Source: PLoS Genet. 2015 May 7;11(5):e1005216. doi: 10.1371/journal.pgen.1005216 (PMC4423863; doi:10.1371/journal.pgen.1005216)
Supplement: S4 Table — Enrichment results from selected GO categories for genes with a significant donor effect in LCLs. Data downloaded from the online database Lynx. (XLSX) [file pgen.1005216.s015.xlsx]

## Sheet: Sheet1
Feature ID	Name	Data Source	In Query	In Test Set	P Value	Bayes
GO Biological Process Enrichment (no results reached significance at FDR<0.05, top ten results are listed):
GO:0002829	negative regulation of type 2 immune response	GO Hierarchy	2	4	0.001	3.091
GO:0050777	negative regulation of immune response	GO Hierarchy	3	39	0.002	1.753
GO:0019363	pyridine nucleotide biosynthetic process	GO Hierarchy	2	10	0.003	1.647
GO:0019359	nicotinamide nucleotide biosynthetic process	GO Hierarchy	2	10	0.003	1.647
GO:0009435	NAD biosynthetic process	GO Hierarchy	2	10	0.003	1.647
GO:0072525	pyridine-containing compound biosynthetic process	GO Hierarchy	2	12	0.003	1.338
GO:0045191	regulation of isotype switching	GO Hierarchy	2	13	0.004	1.201
GO:0019674	NAD metabolic process	GO Hierarchy	2	15	0.005	0.955
GO:0002828	regulation of type 2 immune response	GO Hierarchy	2	17	0.006	0.738
GO:0042537	benzene-containing compound metabolic process	GO Hierarchy	2	18	0.007	0.639
Disease Enrichment (No results reached significance at FDR <0.05, top ten results are listed.)
DOID:14227	Azoospermia	DISEASE DB (Univ of Copenhagen)	2	8	0.002	2.017
DOID:8457	Pellagra	DISEASE DB (Univ of Copenhagen)	2	9	0.002	1.823
DOID:3491	Turner syndrome	DISEASE DB (Univ of Copenhagen)	2	12	0.003	1.338
612245	#612245 INFLAMMATORY BOWEL DISEASE 14; IBD14	OMIM	1	1	0.013	0.012
300087	#300087 X INACTIVATION, FAMILIAL SKEWED, 1; SXI1	OMIM	1	1	0.013	0.012
179620	#179620 RAPH BLOOD GROUP SYSTEM	OMIM	1	1	0.013	0.012
610	Epilepsy [Zellweger syndrome]	DBDB	1	1	0.013	0.012
611	Retinal dystrophy [Zellweger syndrome]	DBDB	1	1	0.013	0.012
110	Optic nerve hypoplasia [Septooptic dysplasia]	DBDB	1	1	0.013	0.012
446	Congenital microcephaly [NULL]	DBDB	1	1	0.013	0.012
No tissue enrichment results for gene list
