# Supplementary material for: Reprogramming LCLs to iPSCs Results in Recovery of Donor-Specific Gene Expression Signature
Source: PLoS Genet. 2015 May 7;11(5):e1005216. doi: 10.1371/journal.pgen.1005216 (PMC4423863; doi:10.1371/journal.pgen.1005216)
Supplement: S5 Table — Enrichment results from selected GO categories for genes with a significant donor effect in iPSCs. Data downloaded from the online database Lynx. (XLSX) [file pgen.1005216.s016.xlsx]

## Sheet: Sheet1
Feature ID	Name	Data Source	In Query	In Test Set	P Value	Bayes
Tissue Enrichment (FDR = 0.05, top ten results are listed)
T59	embryonictissue	NCBI Unigene	1435	9499	2.08e-24	54.46
T73	blastocyst	NCBI Unigene	1155	7340	8.46e-17	36.495
T15	eye	NCBI Unigene	1450	9924	2.7e-16	34.642
T19	lung	NCBI Unigene	1490	10332	1.15e-15	33.117
T27	prostate	NCBI Unigene	1363	9218	3.86e-14	29.51
T24	pancreas	NCBI Unigene	1339	9017	5.23e-14	29.034
T17	kidney	NCBI Unigene	1440	9939	1.28e-13	27.862
T72	embryoidbody	NCBI Unigene	1187	7777	2.63e-13	27.225
T16	heart	NCBI Unigene	1179	7725	4.26e-13	26.585
T38	chondrosarcoma	NCBI Unigene	1252	8327	4.26e-13	26.489
GO Biological Process Enrichment (No results reached significance at FDR <0.05, top ten results are listed.)
GO:0044281	small molecule metabolic process	UniProt-GOA	166	947	0.001	1.781
GO:0042981	regulation of apoptotic process	UniProt-GOA	38	151	0.001	0.923
GO:0006865	amino acid transport	UniProt-GOA	12	26	0.001	0.02
GO:0002479	antigen processing and presentation of exogenous peptide antigen via MHC class I, TAP-dependent	UniProt-GOA	16	50	0.004	-1.071
GO:0007155	cell adhesion	UniProt-GOA	60	314	0.011	-1.189
GO:0042590	antigen processing and presentation of exogenous peptide antigen via MHC class I	UniProt-GOA	16	51	0.006	-1.221
GO:0006414	translational elongation	UniProt-GOA	15	49	0.009	-1.667
GO:0006977	DNA damage response, signal transduction by p53 class mediator resulting in cell cycle arrest	UniProt-GOA	15	50	0.01	-1.805
GO:0016070	RNA metabolic process	UniProt-GOA	36	174	0.017	-1.919
GO:0022904	respiratory electron transport chain	UniProt-GOA	15	51	0.011	-1.939
Disease Enrichment (No results reached significance at FDR <0.05, top ten results are listed.)
C4911	gastric cancers	Cancer Gene Index [CGI]	112	604	0.001	1.154
C3262	tumor	Cancer Gene Index [CGI]	410	2738	0.009	-0.117
C2852	adenocarcinomas	Cancer Gene Index [CGI]	87	478	0.007	-0.599
C4878	lung cancer	Cancer Gene Index [CGI]	109	628	0.009	-0.724
C4872	breast cancer	Cancer Gene Index [CGI]	203	1284	0.015	-0.847
C3261	metastatic tumors	Cancer Gene Index [CGI]	45	215	0.006	-0.947
C2916	carcinomas	Cancer Gene Index [CGI]	127	764	0.015	-1.172
C19361	tumor angiogenesis	Cancer Gene Index [CGI]	29	122	0.007	-1.185
DOID:1936	Atherosclerosis	DISEASE DB (Univ of Copenhagen)	18	62	0.005	-1.314
C9385	renal-cell carcinoma	Cancer Gene Index [CGI]	51	259	0.012	-1.337
