# Supplementary material for: Reprogramming LCLs to iPSCs Results in Recovery of Donor-Specific Gene Expression Signature
Source: PLoS Genet. 2015 May 7;11(5):e1005216. doi: 10.1371/journal.pgen.1005216 (PMC4423863; doi:10.1371/journal.pgen.1005216)
Supplement: S6 Table — Sequence, use, and source of primers used for PCR and qPCR. (XLSX) [file pgen.1005216.s017.xlsx]

## Sheet: Sheet1
Name	Forward	Reverse	Use	Source of Primer:
GAPDH	ACCAACTGCTTAGCACCCCTGG	ATCACGCCACAGTTTCCCGGAG	Normalizing gene	Romero et. al. http://dx.doi.org/10.1101/008862
OCT3/4(CDS)	CCCCAGGGCCCCATTTTGGTACC	ACCTCAGTTTGAATGCATGGGAGAGC	Endogenous qPCR	PMID: 21460823
SOX2 (CDS)	TTCACATGTCCCAGCACTACCAGA	TCACATGTGTGAGAGGGGCAGTGTGC	Endogenous qPCR	PMID: 21460823
NANOG_CDR	CAGAAGGCCTCAGCACCTAC	ATTGTTCCAGGTCTGGTTGC	Endogenous qPCR	PMID:18029452
EBNA1_End1	ATC ATC ATC CGG GTC TCC ACC G	ATT GCA GGT AGG AGC GGG CTT TG	Genomic: Plasmid and EBV integration	B. Pavlovic
EBV_Genome_F	ATC AGG CTG CAT GTG CTC TTC CC	TTT GCA TGG TCA GGC TCC GTG TC	Genomic: EBV integration	B. Pavlovic
PCXLE_Common_F	TTTGCAAGCAGCAGATTACGCGCAG	TTTGCTCACCCAGAAACGCTGGTGAAAG	Genomic: Plasmid	B. Pavlovic
